# Supplementary material for: Selective Modulation of Osteoclast Function by Bothrops moojeni Venom and Its Fractions: Implications for Therapeutic Targeting in Bone Diseases
Source: Toxins (Basel). 2025 Mar 15;17(3):141. doi: 10.3390/toxins17030141 (PMC11946621; doi:10.3390/toxins17030141)
Supplement: Supplementary file 1 [file toxins-17-00141-s001.zip]

Archive with 2 entries (2 files):
- Table S1. Complete table with the data gene counts High mass..xlsx
- Table S2. Complete table with the data gene counts Low mass..xlsx
