# Supplementary material for: Selective Modulation of Osteoclast Function by Bothrops moojeni Venom and Its Fractions: Implications for Therapeutic Targeting in Bone Diseases
Source: Toxins (Basel). 2025 Mar 15;17(3):141. doi: 10.3390/toxins17030141 (PMC11946621; doi:10.3390/toxins17030141)
Supplement: Supplementary file 1 [file toxins-17-00141-s001.zip › Table S1. Complete table with the data gene counts High mass..xlsx]

## Sheet: Planilha1
Pathway Description	Database	Adjusted P-value	Gene/Complex involved
ALDH3A1	Bioplex	0.00243	IGHG3;IGHG1;IGHG2
ALDH2	Bioplex	0.00271	IGHG3;IGHG4;IGHG1
ASCC1	Bioplex	0.00271	IGHG1;IGHG2;ASCC2
CA8	Bioplex	0.00361	IGHG3;IGHG1;IGHG2
SNX27	Bioplex	0.00361	IGHG3;IGHG4;IGHG1;IGHG2
ATM homodimer complex	CORUM	0.02667	ATM
HGF-Met complex	CORUM	0.02667	MET
ATM-NBS1 complex	CORUM	0.02667	ATM
ELMO1-DOCK2 complex	CORUM	0.02667	DOCK2
MSH2-MSH3 complex	CORUM	0.02667	MSH3
TGF-beta receptor II-TGF-beta3 complex	CORUM	0.02667	TGFB3
TGF-beta receptor II-TGF-beta receptor I-TGF-beta3 complex	CORUM	0.02903	TGFB3
SMAD2-SKI-NCOR complex	CORUM	0.02903	NCOR1
ITGAV-ITGB6-TGFB3 complex	CORUM	0.02903	TGFB3
SKI-NCOR1-SIN3A-HDAC1 complex	CORUM	0.03268	NCOR1
TBP-TAF complex	CORUM	0.03268	TAF1B
hASC-1 complex	CORUM	0.03268	ASCC2
NCOR-HDAC3 complex	CORUM	0.03784	NCOR1
NCOR complex	CORUM	0.04229	NCOR1
MDC1-MRN-ATM-FANCD2 complex	CORUM	0.04229	ATM
NCOR2 complex	CORUM	0.04763	NCOR1
BRD4 complex	CORUM	0.05102	MED12
Kaiso-NCOR complex	CORUM	0.05820	NCOR1
NCOR1 complex	CORUM	0.05820	NCOR1
CP466722	HMS	0.00558	GAK;BRSK1;BRSK2;RIPK4;VGFR1;MET;EPHA3
XMD16-144	HMS	0.00558	GAK;BRSK1;BRSK2;RIPK4;MET;EPHA3
AG1478	HMS	0.00569	GAK;BRSK1;BRSK2;RIPK4;EPHA3
Dabrafenib	HMS	0.00569	GAK;BRSK1;BRSK2;VGFR1;MET;EPHA3
JWE-035	HMS	0.00569	GAK;BRSK1;BRSK2;RIPK4;MET
BX-912	HMS	0.00569	GAK;BRSK1;BRSK2;RIPK4;VGFR1;MET;EPHA3
THZ1	HMS	0.00569	GAK;BRSK1;BRSK2;RIPK4;VGFR1;MET;EPHA3
Torkinib	HMS	0.00569	GAK;BRSK1;BRSK2;RIPK4;VGFR1;EPHA3
OTSSP167	HMS	0.00569	GAK;BRSK1;BRSK2;RIPK4;VGFR1;MET;EPHA3
AZD7762	HMS	0.00569	GAK;BRSK1;BRSK2;RIPK4;VGFR1;MET;EPHA3
Barasertib	HMS	0.00569	GAK;RIPK4;VGFR1;MET
GW843682X	HMS	0.00718	GAK;BRSK1;BRSK2;MET
BI-D1870	HMS	0.00817	GAK;BRSK1;BRSK2;VGFR1;MET
MLN8054	HMS	0.00817	GAK;VGFR1;MET;EPHA3
Foretinib	HMS	0.00871	VGFR1;MET;EPHA3
AZD 5438	HMS	0.00885	GAK;BRSK1;BRSK2;RIPK4;MET;EPHA3
Crizotinib	HMS	0.01488	BRSK1;RIPK4;VGFR1;MET;EPHA3
KIN001-111	HMS	0.01488	BRSK1;BRSK2;VGFR1;MET
R406	HMS	0.02718	GAK;RIPK4;VGFR1;MET;EPHA3
NVP-TAE684	HMS	0.02773	GAK;BRSK1;BRSK2;VGFR1;MET
Bosutinib	HMS	0.03613	GAK;EPHA3
ALW-II-49-7	HMS	0.03926	VGFR1;EPHA3
Vemurafenib	HMS	0.03926	VGFR1;MET;EPHA3
Erlotinib	HMS	0.04149	GAK
PHA-767491	HMS	0.04149	GAK;BRSK2;RIPK4;MET
WH-4-025	HMS	0.04149	GAK;VGFR1;EPHA3
BMS-536924	HMS	0.04329	GAK;VGFR1;MET;EPHA3
ZG-10	HMS	0.04427	GAK;RIPK4;VGFR1
KIN001-220	HMS	0.04493	GAK;RIPK4;VGFR1;MET
BI-2536	HMS	0.04676	GAK;MET
Dasatinib	HMS	0.04676	GAK;EPHA3
WH-4-023	HMS	0.04676	GAK;VGFR1;MET;EPHA3
AZD4547	HMS	0.05251	BRSK2;VGFR1;MET;EPHA3
HG-6-64-01	HMS	0.05251	GAK;VGFR1;MET;EPHA3
HG-9-91-01	HMS	0.05251	GAK;VGFR1;MET;EPHA3
BGJ398	HMS	0.05251	GAK;VGFR1
KIN001-123	HMS	0.05251	VGFR1;MET
5z-7-oxozeaenol	HMS	0.05791	GAK;VGFR1
PPP1CA	DEPOD	0.01150	NCOR1;RIPK4;ATM
PTPN1	DEPOD	0.04156	MET;EPHA3
PTPRB	DEPOD	0.04156	MET
PTPRF	DEPOD	0.04156	MET
PMC5256616 F6	PFOCR	0.00162	DRAM1;ATM;MET
PMC3579516 F7	PFOCR	0.02888	GAK;BRSK2;OBSCN;SPEG;ATM
PMC4985183 F5	PFOCR	0.02888	NCOR1;DMD;ATM;MET
PMC2822851 F1	PFOCR	0.02967	SPTA1;DMD;DOCK2;VAV2
PMC6407036 F3	PFOCR	0.02967	MSH3;POLK;MET
PMC1447421 F10	PFOCR	0.02967	ATM;POLK
PMC6944118 F8	PFOCR	0.02967	HERC2;ATM
PMC5986855 F3	PFOCR	0.02967	DRAM1;ATM
PMC8024183 F7	PFOCR	0.02967	ATM;MET
PMC2896553 F6	PFOCR	0.02967	ATM;MET
PMC2898064 F3	PFOCR	0.02967	ATM;MET
PMC7352365 F3	PFOCR	0.02967	HERC2;ATM
PMC5069610 F2	PFOCR	0.03803	DRAM1;ATM
PMC2989631 F1	PFOCR	0.03803	HERC2;ATM
PMC6247912 F2	PFOCR	0.04179	KDM5C;MSH3;ATM;MET
PMC2860937 F1	PFOCR	0.04645	BRSK1;BRSK2
PMC4985183 F6	PFOCR	0.05489	NCOR1;ATM;MET
PMC5562846 F1	PFOCR	0.05489	ATM;MET
PMC4359951 F3	PFOCR	0.05756	RIPK4;ATM;MET
PMC3712008 F2	PFOCR	0.05756	NCOR1;DMD
PMC7221190 F2	PFOCR	0.05756	ICE1;LRP8
PMC6462501 F2	PFOCR	0.05756	ATM;MET
PMC4878148-NIHMS710492-	Rummagene	0.00256	SPTA1;OBSCN;SPEG;XIRP2;DMD;ATM;DOCK2;MET;EPHA3
PMC5992702-12885 2018 4567 MOESM1 ESM.docx-0-EPHA2 EPHA2	Rummagene	0.00776	MED12;SPTA1;KDM5C;HERC2;NCOR1;MYO1C;RIPK4;ATM;MET;EPHA3
PMC6280139-noy024 Suppl Supplementary information.docx-2-MAPK1 MAPK1	Rummagene	0.00776	MED12;NCOR1;MSH3;MET
PMC6937844-40478 2019 870 MOESM2 ESM.xls-Feuil1-MAP3K1 MAP3K1	Rummagene	0.02387	MED12;NCOR1;MSH3;MET
PMC4681992-supp Btv529 Supplementary Tables.xlsx-Table S3-AAK1 AAK1	Rummagene	0.02387	GAK;BRSK1;BRSK2;OBSCN;MAST3;RIPK4;SPEG;ATM;MET;EPHA3
PMC6800510-supp 071423.119 Supplemental Table S2.xlsx-TALS LCL U12 IR-geneName INSR	Rummagene	0.02387	GAK;SBNO2;ELOF1;DRAM1;ICE1;MSH3;NAA20;ASCC2;DOCK2
PMC6800510-supp 071423.119 Supplemental Table S2.xlsx-TALS LCL U12 IR-geneID INSR	Rummagene	0.02387	GAK;SBNO2;ELOF1;DRAM1;ICE1;MSH3;NAA20;ASCC2;DOCK2
PMC9132324-pcbi.1010065.s012.xlsx-HP BRAF Mutants M1-Model SampleType BRAF	Rummagene	0.02387	GAK;BRSK1;BRSK2;OBSCN;MAST3;RIPK4;SPEG;ATM;MET;EPHA3
PMC9132324-pcbi.1010065.s012.xlsx-HP BRAF Mutants M1-Unnamed 7 BRAF	Rummagene	0.02387	GAK;BRSK1;BRSK2;OBSCN;MAST3;RIPK4;SPEG;ATM;MET;EPHA3
PMC9132324-pcbi.1010065.s012.xlsx-HP BRAF Mutants M2-Model SampleType Batch ID BRAF	Rummagene	0.02387	GAK;BRSK1;BRSK2;OBSCN;MAST3;RIPK4;SPEG;ATM;MET;EPHA3
PMC9132324-pcbi.1010065.s012.xlsx-HP BRAF Mutants M2-Unnamed 7 BRAF	Rummagene	0.02387	GAK;BRSK1;BRSK2;OBSCN;MAST3;RIPK4;SPEG;ATM;MET;EPHA3
PMC10117685-Table1.XLSX-exome DDR-gene DDR1	Rummagene	0.02387	HERC2;MSH3;ATM;POLK
PMC10336256-BLOODA ADV-2022-009521-mmc1.pdf-18-MAP3K1 MAP3K1	Rummagene	0.02910	MED12;MSH3;MET
PMC10273753-12920 2023 1570 MOESM1 ESM.docx-0-MAP3K13 MAP3K13	Rummagene	0.02924	MED12;NCOR1;MSH3;MET
PMC7000332-main.nxml--ALK ALK	Rummagene	0.03374	ATM;MET;EPHA3
PMC7518588-pone.0237802.s001.docx-0-KDR KDR	Rummagene	0.03374	MED12;MSH3;MET
PMC5078889-12916 2016 705 MOESM1 ESM.docx-2-FLT1 FLT1	Rummagene	0.03374	MED12;KDM5C;MET
PMC10289641-medi-102-e34034-s001.pdf-0-MAP3K13 MAP3K13	Rummagene	0.03504	MED12;MSH3;MET
PMC5078889-12916 2016 705 MOESM1 ESM.docx-1-FLT3 FLT3	Rummagene	0.03504	MED12;KDM5C;MET
PMC10164992-Table 3.xlsx-EGFR co-mutations-Gene EGFR	Rummagene	0.05007	MED12;KDM5C;NCOR1;ATM;MET;EPHA3
PMC9054482-1498053.f1.docx-3-LYN LYN	Rummagene	0.05007	MED12;NCOR1;MET
