# Supplementary material for: Selective Modulation of Osteoclast Function by Bothrops moojeni Venom and Its Fractions: Implications for Therapeutic Targeting in Bone Diseases
Source: Toxins (Basel). 2025 Mar 15;17(3):141. doi: 10.3390/toxins17030141 (PMC11946621; doi:10.3390/toxins17030141)
Supplement: Supplementary file 1 [file toxins-17-00141-s001.zip › Table S2. Complete table with the data gene counts Low mass..xlsx]

## Sheet: Planilha1
Pathway Description	Database	Adjusted P-value	Gene/Complex involved
Proteins with Altered Expression in Aging	Elsevier	0.01182	ELN;PTEN;ATM
Proteins Involved in Polycystic Kidney Disease	Elsevier	0.03702	FRAS1;PTEN;FNIP1;FNIP2
TERF2IP	HuMAP	0.02805	ACD
SIN3B	HuMAP	0.02805	KDM5A
USE1	HuMAP	0.02805	NBAS
WDR5	HuMAP	0.02805	KDM6A
ATM homodimer complex	CORUM	0.03519	ATM
ATM-NBS1 complex	CORUM	0.03519	ATM
TIN2 complex	CORUM	0.03519	ACD
TRF1-TIN2 complex	CORUM	0.03519	ACD
MDC1-MRN-ATM-FANCD2 complex	CORUM	0.03519	ATM
Telosome complex	CORUM	0.03519	ACD
PTIP-HMT complex	CORUM	0.04178	KDM6A
Rap1 complex	CORUM	0.04178	ACD
UTX-MLL2/3 complex	CORUM	0.04178	KDM6A
BASC complex (BRCA1-associated genome surveillance complex)	CORUM	0.04178	ATM
PMC3263689 F5	PFOCR	0.00157	PTEN;FNIP1;FNIP2
PMC2929006 F5	PFOCR	0.00157	PTEN;FNIP1;FNIP2
PMC3003336 F4	PFOCR	0.00157	PTEN;FNIP1;FNIP2
PMC3164770 F5	PFOCR	0.00188	PTEN;FNIP1;FNIP2
PMC5559228 F2	PFOCR	0.00964	PTEN;FNIP1;FNIP2
PMC3249400 F2	PFOCR	0.01229	PTEN;ATM;FNIP1
PMC4193347 F6	PFOCR	0.01276	PTEN;FNIP1;FNIP2
PMC138693 F2	PFOCR	0.02793	PTEN;ATM
PMC5256616 F6	PFOCR	0.02793	DRAM1;ATM
PMC5287062 F1	PFOCR	0.02793	PTEN;ATM
PMC5986855 F3	PFOCR	0.02793	DRAM1;ATM
PMC4006928 F1	PFOCR	0.02793	PTEN;ATM
PMC6606950 F3	PFOCR	0.02793	PZP;PTEN
PMC6247912 F2	PFOCR	0.02793	PTEN;TET2;ATM;CHD2
PMC2808051 F1	PFOCR	0.02793	PTEN;ATM
PMC2878924 F6	PFOCR	0.02793	ATM;CLOCK
PMC2889025 F4	PFOCR	0.02793	PTEN;ATM
PMC5069610 F2	PFOCR	0.02793	DRAM1;ATM
PMC7693908 F1	PFOCR	0.02793	KDM5A;KDM6A
PMC3769628 F2	PFOCR	0.02793	PTEN;ATM
PMC6696055 F2	PFOCR	0.02793	PTEN;ATM
PMC2860937 F1	PFOCR	0.02946	BRSK1;PTEN
PMC5116470 F1	PFOCR	0.02946	PTEN;ATM
PMC3481480 F11	PFOCR	0.02946	PTEN;ATM
PMC7016612 F5	PFOCR	0.02946	PTEN;ATM
PMC3693464 F1	PFOCR	0.02946	PTEN;ATM
PMC5981260 F2	PFOCR	0.02946	PTEN;ATM
PMC4767244 F3	PFOCR	0.02946	PTEN;ATM
PMC7118125 F3	PFOCR	0.02946	FNIP1;FNIP2
PMC3043245 F3	PFOCR	0.02946	PTEN;ATM
PMC5343325 F3	PFOCR	0.02946	PTEN;ATM
PMC3174204 F6	PFOCR	0.02946	PTEN;ATM
PMC6962451 F5	PFOCR	0.02946	PTEN;ATM
PMC3759859 F4	PFOCR	0.02946	PTEN;ATM
PMC7439102 F4	PFOCR	0.02946	PTEN;ATM
PMC4147692 F1	PFOCR	0.02946	PTEN;ATM
PMC6348202 F2	PFOCR	0.02946	PTEN;ATM
PMC2797439 F1	PFOCR	0.03252	PTEN;FNIP1
PMC6971376 F4	PFOCR	0.03252	PTEN;FBN1
PMC3260807 F4	PFOCR	0.03252	PTEN;ATM
PMC7882032 F4	PFOCR	0.03252	PTEN;ATM
PMC3654985 F4	PFOCR	0.03252	PTEN;ATM
PMC6063970 F4	PFOCR	0.03252	PTEN;ATM
PMC4702030 F4	PFOCR	0.03271	PTEN;ATM
PMC7044323 F8	PFOCR	0.03271	PTEN;ATM
PMC5445662 F1	PFOCR	0.03271	PTEN;ATM
PMC5468232 F12	PFOCR	0.03271	PTEN;ATM
PMC5645395 F5	PFOCR	0.03271	PTEN;ATM
PMC7854028 F1	PFOCR	0.03271	PTEN;ATM
PMC5975367 F3	PFOCR	0.03271	PTEN;ATM
PMC6348090 F10	PFOCR	0.03271	PTEN;ATM
PMC6910185 F5	PFOCR	0.03271	PTEN;ATM
PMC4676991 F2	PFOCR	0.03271	PTEN;ATM
PMC5057284 F3	PFOCR	0.03271	ATM;CLOCK
PMC3030591 F7	PFOCR	0.03271	PTEN;ATM
PMC5367651 F3	PFOCR	0.03271	PTEN;ATM
PMC3425523 F4	PFOCR	0.03271	FNIP1;FNIP2
PMC6895604 F2	PFOCR	0.03271	PTEN;ATM
PMC5747948 F5	PFOCR	0.03271	NBAS;ATM
PMC7017041 F4	PFOCR	0.03271	ATM;CHD2
PMC3875397 F1	PFOCR	0.03271	PTEN;ATM
PMC6274615 F1	PFOCR	0.03271	PTEN;ATM
PMC4199593 F7	PFOCR	0.03271	PTEN;ATM
PMC6722943 F9	PFOCR	0.03271	PTEN;ATM
PMC6885218 F1	PFOCR	0.03271	PTEN;ATM
PMC7600158 F1	PFOCR	0.03411	PTEN;CLOCK
PMC5128915 F2	PFOCR	0.03411	PTEN;ATM
PMC5484492 F4	PFOCR	0.03411	PTEN;ATM
PMC5515284 F7	PFOCR	0.03411	PTEN;ATM
PMC8050411 F5	PFOCR	0.03411	PTEN;ATM
PMC3528779 F6	PFOCR	0.03411	PTEN;ATM
PMC6176282 F9	PFOCR	0.03411	PTEN;ATM
PMC3708595 F4	PFOCR	0.03411	PTEN;ATM;KDM6A
PMC7262827 F5	PFOCR	0.03411	PTEN;ATM
PMC4694985 F3	PFOCR	0.03411	PTEN;ATM
PMC7102936 F3	PFOCR	0.03411	PTEN;FNIP2
PMC8105803 F6	PFOCR	0.03411	PTEN;ATM
PMC7938465 F5	PFOCR	0.03411	PTEN;ATM
PMC6910185 F4	PFOCR	0.03411	PTEN;ATM
PMC3551337 F2	PFOCR	0.03411	PTEN;ATM
PMC7053098 F5	PFOCR	0.03411	PTEN;ATM
PMC7102672 F6	PFOCR	0.03411	PTEN;ATM
PMC7016612 F3	PFOCR	0.03411	PTEN;ATM
PMC6055056 F4	PFOCR	0.03411	PTEN;ATM
PMC3962777 F2	PFOCR	0.03411	PTEN;ATM
PMC6358786 F4	PFOCR	0.03411	PTEN;ATM
PMC6364748 F2	PFOCR	0.03411	PTEN;ATM
PMC6407036 F4	PFOCR	0.03411	PTEN;ATM
PMC4515826 F7	PFOCR	0.03425	KDM5A;PTEN;ATM
PMC4789572 F7	PFOCR	0.03425	PTEN;ATM
PMC7403652 F4	PFOCR	0.03425	PTEN;ATM
PMC5083749 F1	PFOCR	0.03425	PTEN;ATM
PMC7697684 F8	PFOCR	0.03425	KDM5A;ATM
PMC6949159 F5	PFOCR	0.03425	PTEN;ATM
PMC7538683 F5	PFOCR	0.03425	PTEN;ATM
PMC5754510 F1	PFOCR	0.03425	PTEN;ATM
PMC5810588 F1	PFOCR	0.03425	PTEN;ATM
PMC7598701 F10	PFOCR	0.03425	PTEN;ATM
PMC6059697 F11	PFOCR	0.03425	PTEN;ATM
PMC6068465 F5	PFOCR	0.03425	PTEN;ATM
PMC4300045 F3	PFOCR	0.03425	PTEN;ATM
PMC4629535 F4	PFOCR	0.03425	PTEN;ATM
PMC4754414 F1	PFOCR	0.03591	PTEN;ATM
PMC2688657 F3	PFOCR	0.03591	PTEN;ATM
PMC7383016 F1	PFOCR	0.03591	PTEN;ATM
PMC7029504 F7	PFOCR	0.03591	PTEN;ATM
PMC4979452 F7	PFOCR	0.03591	PTEN;NCAM2
PMC5645510 F2	PFOCR	0.03591	PTEN;ATM
PMC3629228 F2	PFOCR	0.03591	PTEN;ATM
PMC3682694 F1	PFOCR	0.03591	PTEN;ATM
PMC7408589 F12	PFOCR	0.03591	PTEN;ATM
PMC6716664 F2	PFOCR	0.03591	PTEN;ATM
PMC2694412 F6	PFOCR	0.03854	PTEN;ATM
PMC7989008 F5	PFOCR	0.03854	PTEN;ATM
PMC5127598 F5	PFOCR	0.03854	PTEN;ATM
PMC3104012 F1	PFOCR	0.03854	PTEN;ATM
PMC5686903 F2	PFOCR	0.03854	PTEN;ATM
PMC4506514 F1	PFOCR	0.03854	PTEN;ATM
PMC6861914 F6	PFOCR	0.03854	PTEN;ATM
PMC5322732 F6	PFOCR	0.03989	PTEN;ATM;KDM6A
PMC4888213 F3	PFOCR	0.03989	PTEN;ATM
PMC2771360 F4	PFOCR	0.03989	PTEN;ATM
PMC7002996 F5	PFOCR	0.03989	PTEN;ATM
PMC5112273 F2	PFOCR	0.03989	PTEN;NCAM2
PMC5161407 F4	PFOCR	0.03989	DRAM1;ATM
PMC3502876 F1	PFOCR	0.03989	PTEN;ATM
PMC5742900 F4	PFOCR	0.03989	PTEN;ATM
PMC5841365 F2	PFOCR	0.03989	NPC1;SNX14
PMC6613612 F7	PFOCR	0.03989	PTEN;ATM
PMC6693777 F6	PFOCR	0.03989	PTEN;ATM
PMC7407194 F3	PFOCR	0.04280	PTEN;ATM
PMC7376433 F1	PFOCR	0.04280	PTEN;ATM
PMC5982776 F4	PFOCR	0.04280	PTEN;ATM
PMC6046102 F1	PFOCR	0.04280	PTEN;ATM
PMC6121366 F6	PFOCR	0.04280	PTEN;ATM
PMC4342183 F4	PFOCR	0.04280	PTEN;ATM
PMC4823852 F8	PFOCR	0.04636	PTEN;ATM
PMC5348722 F2	PFOCR	0.04636	PTEN;ATM
PMC3645655 F3	PFOCR	0.04636	PTEN;ATM
PMC6656753 F5	PFOCR	0.04636	PTEN;ATM
PMC8042281 F1	PFOCR	0.04929	KDM5A;KDM6A
PMC7484971 F8	PFOCR	0.04929	PTEN;ATM
PMC5382464 F1	PFOCR	0.04929	PTEN;ATM
PMC3335376 F8	PFOCR	0.04929	PTEN;ATM
PMC6157710 F1	PFOCR	0.04929	ATM;KDM6A
PMC6599034 F2	PFOCR	0.04929	ATM;CLOCK
PMC5497057 F2	PFOCR	0.05398	PTEN;ATM
PMC4663793 F3	PFOCR	0.05690	PTEN;ATM
PMC7874053 F4	PFOCR	0.05690	VAV3;CHD2
PMC4115620 F6	PFOCR	0.05690	PTEN;ATM
PMC5039670 F4	PFOCR	0.05690	PTEN;ATM
PMC6944218 F5	PFOCR	0.05690	PTEN;ATM
PMC5472377 F6	PFOCR	0.05690	PTEN;ATM
PMC4262781 F2	PFOCR	0.05690	PTEN;ATM
PMC4662490 F3	PFOCR	0.05690	PTEN;ATM
PMC7445288 F6	PFOCR	0.05690	PTEN;ATM
PMC7727076 F6	PFOCR	0.05690	PTEN;ATM
PMC4055569 F8	PFOCR	0.05690	PTEN;ATM
PMC6873089 F2	PFOCR	0.05690	PTEN;ATM
PMC7882494 F7	PFOCR	0.05690	PTEN;ATM
PMC4166537 F4	PFOCR	0.05690	ATM;KDM6A
PMC7229984 F1	PFOCR	0.05690	KDM5A;PTEN
PMC7057932 F2	PFOCR	0.05690	PTEN;ATM
PMC7716119 F4	PFOCR	0.05690	PTEN;ATM
PMC5677022 F3	PFOCR	0.05690	PTEN;ATM
PMC5814839 F8	PFOCR	0.05690	PTEN;ATM
PMC6376179 F4	PFOCR	0.05690	PTEN;ATM
PMC5486373 F1	PFOCR	0.05690	DRAM1;PTEN
PMC6044387 F5	PFOCR	0.05690	PTEN;ATM
PMC6406535 F1	PFOCR	0.05690	PTEN;ATM
PMC5356579 F2	PFOCR	0.05690	PTEN;ATM
PMC7957592 F7	PFOCR	0.05690	PTEN;ATM
PMC6160419 F5	PFOCR	0.05690	ELN;FBN1
PMC4012261 F6	PFOCR	0.05690	PTEN;ATM
PMC4359951 F3	PFOCR	0.05690	PTEN;ATM
PMC7004536 F3	PFOCR	0.05690	PTEN;ATM
PMC7249743 F8	PFOCR	0.05690	PTEN;ATM
PMC4072629 F3	PFOCR	0.05690	VAV3;SYNM
PMC6280671 F4	PFOCR	0.05690	PTEN;ATM
PMC4449706 F5	PFOCR	0.05690	PTEN;ATM
PMC7937931 F3	PFOCR	0.05690	PTEN;ATM
PMC3466406 F2	PFOCR	0.05690	PTEN;ATM
PMC7462863 F6	PFOCR	0.05690	PTEN;ATM
PMC5336271 F4	PFOCR	0.05690	PTEN;FBN1
PMC6326181 F7	PFOCR	0.05690	PTEN;ATM
PMC6412382 F1	PFOCR	0.05690	PTEN;FNIP1
PMC3091413 F6	PFOCR	0.05690	PTEN;ATM
PMC8042688 F1	PFOCR	0.05690	PTEN;ATM
PMC7240857 F1	PFOCR	0.05690	PTEN;ATM
PMC4205566 F1	PFOCR	0.05690	VAV3;ATM
PMC7002574 F4a	PFOCR	0.05690	PTEN;ATM;KDM6A
PMC6614686 F5	PFOCR	0.05690	PTEN;ATM
PMC6927014 F6	PFOCR	0.05690	PTEN;ATM
PMC7031046 F6	PFOCR	0.05690	PTEN;ATM
PMC6556902 F2	PFOCR	0.05690	PTEN;CLOCK
PMC5336551 F2	PFOCR	0.05690	ATM;CHD2
PMC5506009 F1	PFOCR	0.05690	PTEN;ATM
PMC7738566 F3	PFOCR	0.05690	KDM5A;PTEN;ATM
PMC7903350 F6	PFOCR	0.05690	PTEN;ATM
PMC1350949 F7	PFOCR	0.05690	ATM
PMC4646664 F1	PFOCR	0.05690	PTEN
PMC140507 F1	PFOCR	0.05690	PTEN
PMC6916696 F1	PFOCR	0.05690	PTEN
PMC1447421 F10	PFOCR	0.05690	ATM
PMC1487177 F7	PFOCR	0.05690	PTEN
PMC4657516 F5	PFOCR	0.05690	PTEN
PMC1502028 F4	PFOCR	0.05690	PTEN
PMC4658161 F7	PFOCR	0.05690	PTEN
PMC7035145 F13	PFOCR	0.05690	ELN
PMC4669899 F2	PFOCR	0.05690	PTEN
PMC4671322 F1	PFOCR	0.05690	PTEN
PMC7472745 F5	PFOCR	0.05690	ATM
PMC7426153 F5	PFOCR	0.05690	ACD
PMC1850774 F5	PFOCR	0.05690	PTEN
PMC4689482 F2	PFOCR	0.05690	PTEN
PMC4704494 F3	PFOCR	0.05690	PTEN
PMC4716672 F3	PFOCR	0.05690	PTEN
PMC2276649 F8	PFOCR	0.05690	ATM
PMC2360352 F1	PFOCR	0.05690	PTEN
PMC2442829 F1	PFOCR	0.05690	PTEN
PMC2484121 F2	PFOCR	0.05690	PTEN
PMC2496917 F1	PFOCR	0.05690	PTEN
PMC4749929 F2	PFOCR	0.05690	ATM
PMC2572856 F1	PFOCR	0.05690	PTEN
PMC4767244 F2	PFOCR	0.05690	ATM
PMC7226887 F1	PFOCR	0.05690	PTEN
PMC2612755 F5	PFOCR	0.05690	PTEN
PMC7458397 F6	PFOCR	0.05690	PTEN
PMC7339077 F2	PFOCR	0.05690	PTEN
PMC7539288 F6	PFOCR	0.05690	CLOCK
PMC4810129 F2	PFOCR	0.05690	PTEN
PMC6944118 F8	PFOCR	0.05690	ATM
PMC4822806 F3	PFOCR	0.05690	PTEN
PMC2673242 F1	PFOCR	0.05690	PTEN
PMC4826209 F6	PFOCR	0.05690	ATM
PMC4830430 F4	PFOCR	0.05690	ATM
PMC2684550 F2	PFOCR	0.05690	PTEN
PMC2691779 F1	PFOCR	0.05690	ATM
PMC4841712 F1	PFOCR	0.05690	ATM
PMC2697824 F3	PFOCR	0.05690	ATM
PMC8005514 F3	PFOCR	0.05690	PTEN
PMC4858120 F5	PFOCR	0.05690	PTEN
PMC7849055 F5	PFOCR	0.05690	PTEN
PMC4866511 F7	PFOCR	0.05690	PTEN
PMC2730524 F3	PFOCR	0.05690	PTEN
PMC2736203 F2	PFOCR	0.05690	ATM
PMC2743287 F5	PFOCR	0.05690	ELN
PMC8024183 F7	PFOCR	0.05690	ATM
PMC7601443 F3	PFOCR	0.05690	CLOCK
PMC4891345 F1	PFOCR	0.05690	PTEN
PMC2757135 F1	PFOCR	0.05690	NPC1
PMC2762943 F1	PFOCR	0.05690	PTEN
PMC2763495 F1	PFOCR	0.05690	PTEN
PMC4905167 F1	PFOCR	0.05690	ATM
PMC7408912 F5	PFOCR	0.05690	ATM
PMC4909440 F1	PFOCR	0.05690	PTEN
PMC2776288 F2	PFOCR	0.05690	ATM
PMC7470069 F5	PFOCR	0.05690	PTEN
PMC2782452 F1	PFOCR	0.05690	PTEN
PMC4916901 F1	PFOCR	0.05690	ATM
PMC7767754 F6	PFOCR	0.05690	ATM
PMC2786808 F8	PFOCR	0.05690	PTEN
PMC2787730 F10	PFOCR	0.05690	PTEN
PMC4923163 F3	PFOCR	0.05690	PTEN
PMC2810075 F6	PFOCR	0.05690	PTEN
PMC2817888 F3	PFOCR	0.05690	ATM
PMC2820199 F3	PFOCR	0.05690	PTEN
PMC2822975 F1	PFOCR	0.05690	PTEN
PMC4957398 F2	PFOCR	0.05690	ATM
PMC8014975 F1	PFOCR	0.05690	PTEN
PMC4965903 F1	PFOCR	0.05690	PTEN
PMC2838081 F10	PFOCR	0.05690	ATM
PMC4973254 F5	PFOCR	0.05690	PTEN
PMC7918665 F2	PFOCR	0.05690	PTEN
PMC4979999 F6	PFOCR	0.05690	PTEN
PMC2858431 F1	PFOCR	0.05690	PTEN
PMC2861953 F2	PFOCR	0.05690	PTEN
PMC4991494 F6	PFOCR	0.05690	ATM
PMC7147523 F4	PFOCR	0.05690	ATM
PMC2873439 F7	PFOCR	0.05690	PTEN
PMC5003543 F4	PFOCR	0.05690	PTEN
PMC5003773 F1	PFOCR	0.05690	PTEN
PMC7031145 F7	PFOCR	0.05690	PTEN
PMC2889025 F2	PFOCR	0.05690	ATM
PMC2896553 F6	PFOCR	0.05690	ATM
PMC2898064 F3	PFOCR	0.05690	ATM
PMC2901811 F4	PFOCR	0.05690	PTEN
PMC5041887 F7	PFOCR	0.05690	PTEN
PMC5054714 SF1	PFOCR	0.05690	PTEN
PMC5061598 F2	PFOCR	0.05690	ATM
PMC2930805 F1	PFOCR	0.05690	PTEN
PMC2933688 F3	PFOCR	0.05690	PTEN
PMC2940266 F2	PFOCR	0.05690	PTEN
PMC2941735 F2	PFOCR	0.05690	PTEN
PMC6910929 F3	PFOCR	0.05690	PTEN
PMC7927668 F5	PFOCR	0.05690	PTEN
PMC2948275 F1	PFOCR	0.05690	ATM
PMC2948618 F3	PFOCR	0.05690	ATM
PMC5090832 F1	PFOCR	0.05690	PTEN
PMC2953449 F3	PFOCR	0.05690	CLOCK
PMC2955448 F1	PFOCR	0.05690	PTEN
PMC7261339 F1	PFOCR	0.05690	PTEN
PMC6909948 F4	PFOCR	0.05690	ATM
PMC5123406 F1	PFOCR	0.05690	ATM
PMC2993245 F2	PFOCR	0.05690	PTEN
PMC5137220 F1	PFOCR	0.05690	PTEN
PMC5137585 F2	PFOCR	0.05690	PTEN
PMC7791871 F7	PFOCR	0.05690	PTEN
PMC3031870 F1	PFOCR	0.05690	PTEN
PMC3039708 F2	PFOCR	0.05690	PTEN
PMC5209581 F5	PFOCR	0.05690	PTEN
PMC7133220 F9	PFOCR	0.05690	ATM
PMC7290664 F6	PFOCR	0.05690	ATM
PMC3064890 F4	PFOCR	0.05690	ATM
PMC3070659 F1	PFOCR	0.05690	PTEN
PMC7824611 F4	PFOCR	0.05690	DPH5
PMC7324530 F1	PFOCR	0.05690	PTEN
PMC3076281 F3	PFOCR	0.05690	PTEN
PMC3077214 F1	PFOCR	0.05690	PTEN
PMC3079374 F1	PFOCR	0.05690	PTEN
PMC5291375 F3	PFOCR	0.05690	PTEN
PMC3092522 F1	PFOCR	0.05690	PTEN
PMC3096731 F1	PFOCR	0.05690	PTEN
PMC5302999 F2	PFOCR	0.05690	CLOCK
PMC3109223 F1	PFOCR	0.05690	PTEN
PMC3109860 F4	PFOCR	0.05690	ATM
PMC3109867 F1	PFOCR	0.05690	PTEN
PMC3124126 F1	PFOCR	0.05690	PTEN
PMC3131451 F1	PFOCR	0.05690	PTEN
PMC3135645 F1	PFOCR	0.05690	PTEN
PMC3136877 F1	PFOCR	0.05690	PTEN
PMC6921025 F1	PFOCR	0.05690	PTEN
PMC7492540 F1	PFOCR	0.05690	PTEN
PMC3154417 F2	PFOCR	0.05690	PTEN
PMC7367634 F6	PFOCR	0.05690	PTEN
PMC5361678 F6	PFOCR	0.05690	PTEN
PMC5372601 F1	PFOCR	0.05690	PTEN
PMC7943556 F1	PFOCR	0.05690	PTEN
PMC3193404 F1	PFOCR	0.05690	ATM
PMC7555004 F3	PFOCR	0.05690	ATM
PMC3197200 F2	PFOCR	0.05690	PTEN
PMC5393956 F2	PFOCR	0.05690	PTEN
PMC6592230 F7	PFOCR	0.05690	ATM
PMC5406704 F1	PFOCR	0.05690	PTEN
PMC3227927 F1	PFOCR	0.05690	PTEN
PMC5412347 F7	PFOCR	0.05690	CLOCK
PMC7592369 F4	PFOCR	0.05690	PTEN
PMC5418249 F1	PFOCR	0.05690	PTEN
PMC5431483 F1	PFOCR	0.05690	PTEN
PMC3248179 F2	PFOCR	0.05690	PTEN
PMC8003366 F1	PFOCR	0.05690	TET2
PMC7195796 F6	PFOCR	0.05690	PTEN
PMC3258586 F1	PFOCR	0.05690	PTEN
PMC3266027 F1	PFOCR	0.05690	PTEN
PMC3269021 F8	PFOCR	0.05690	PTEN
PMC7753017 F4	PFOCR	0.05690	ATM
PMC3278537 F2	PFOCR	0.05690	PTEN
PMC7506147 F1	PFOCR	0.05690	PTEN
PMC5468443 F1	PFOCR	0.05690	PTEN
PMC5471512 F8	PFOCR	0.05690	PTEN
PMC3299554 F1	PFOCR	0.05690	PTEN
PMC549180 F2	PFOCR	0.05690	PTEN
PMC3322137 F3	PFOCR	0.05690	PTEN
PMC7854028 F3	PFOCR	0.05690	PTEN
PMC5499698 F3	PFOCR	0.05690	PTEN
PMC5501721 F1	PFOCR	0.05690	PTEN
PMC3341446 F1	PFOCR	0.05690	PTEN
PMC3355926 F1	PFOCR	0.05690	PTEN
PMC5528296 F2	PFOCR	0.05690	PTEN
PMC3367714 F1	PFOCR	0.05690	ATM
PMC5535871 F5	PFOCR	0.05690	ATM
PMC5541270 F8	PFOCR	0.05690	ATM
PMC8005514 F1	PFOCR	0.05690	PTEN
PMC7985549 F1	PFOCR	0.05690	PTEN
PMC5552414 F7	PFOCR	0.05690	PTEN
PMC6500763 F1	PFOCR	0.05690	PTEN
PMC6938454 F1	PFOCR	0.05690	PTEN
PMC3390194 F1	PFOCR	0.05690	PTEN
PMC5560156 F1	PFOCR	0.05690	PTEN
PMC3400941 F1	PFOCR	0.05690	PTEN
PMC3411916 F3	PFOCR	0.05690	PTEN
PMC3413017 F1	PFOCR	0.05690	ATM
PMC3414724 F4	PFOCR	0.05690	PTEN
PMC3417062 F7	PFOCR	0.05690	PTEN
PMC5584153 F4	PFOCR	0.05690	PTEN
PMC3420349 F1	PFOCR	0.05690	ATM
PMC3420937 F6	PFOCR	0.05690	PTEN
PMC3422477 F1	PFOCR	0.05690	ATM
PMC3425519 F2	PFOCR	0.05690	PTEN
PMC7430825 F8	PFOCR	0.05690	CLOCK
PMC3436276 F7	PFOCR	0.05690	PTEN
PMC5617345 F2	PFOCR	0.05690	PTEN
PMC3443185 F1	PFOCR	0.05690	CLOCK
PMC3466807 F1	PFOCR	0.05690	PTEN
PMC7352365 F3	PFOCR	0.05690	ATM
PMC3466981 F3	PFOCR	0.05690	ATM
PMC5636987 F6	PFOCR	0.05690	ATM
PMC3470116 F6	PFOCR	0.05690	PTEN
PMC3474186 F4	PFOCR	0.05690	PTEN
PMC5652672 F3	PFOCR	0.05690	PTEN
PMC5653458 F1	PFOCR	0.05690	NPC1
PMC3496878 F4	PFOCR	0.05690	PTEN
PMC7294112 F7	PFOCR	0.05690	PTEN
PMC5659283 F2	PFOCR	0.05690	PTEN
PMC3507431 F2	PFOCR	0.05690	PTEN
PMC3512410 F2	PFOCR	0.05690	ATM
PMC5670164 F2	PFOCR	0.05690	PTEN
PMC3518132 F8	PFOCR	0.05690	PTEN
PMC5693226 F1	PFOCR	0.05690	PTEN
PMC5698505 F3	PFOCR	0.05690	PTEN
PMC5701508 F2	PFOCR	0.05690	PTEN
PMC8024309 F8	PFOCR	0.05690	PTEN
PMC5702396 F1	PFOCR	0.05690	PTEN
PMC5707548 F1	PFOCR	0.05690	ATM
PMC3545532 F2	PFOCR	0.05690	PTEN
PMC7281113 F1	PFOCR	0.05690	PTEN
PMC5726598 F8	PFOCR	0.05690	PTEN
PMC3565214 F1	PFOCR	0.05690	PTEN
PMC7427806 F4	PFOCR	0.05690	TET2
PMC3573419 F1	PFOCR	0.05690	PTEN
PMC3575444 F1	PFOCR	0.05690	PTEN
PMC3585130 F1	PFOCR	0.05690	DPH5
PMC3585436 F4	PFOCR	0.05690	PTEN
PMC3587990 F2	PFOCR	0.05690	PTEN
PMC3588029 F3	PFOCR	0.05690	CLOCK
PMC3588168 F1	PFOCR	0.05690	PTEN
PMC5751143 F1	PFOCR	0.05690	PTEN
PMC3594407 F8	PFOCR	0.05690	PTEN
PMC7412635 F7	PFOCR	0.05690	PTEN
PMC3596529 F1	PFOCR	0.05690	PTEN
PMC7376204 F6	PFOCR	0.05690	PTEN
PMC7509487 F2	PFOCR	0.05690	PTEN
PMC5779870 F1	PFOCR	0.05690	PTEN
PMC3632418 F1	PFOCR	0.05690	PTEN
PMC3638770 F4	PFOCR	0.05690	ATM
PMC3643575 F4	PFOCR	0.05690	ACD
PMC3656004 F11	PFOCR	0.05690	PTEN
PMC3657461 F5	PFOCR	0.05690	PTEN
PMC7460884 F3	PFOCR	0.05690	NPC1
PMC7851083 F3	PFOCR	0.05690	PTEN
PMC5824910 F1	PFOCR	0.05690	PTEN
PMC5825873 F2	PFOCR	0.05690	PTEN
PMC7216262 F3	PFOCR	0.05690	PTEN
PMC3693188 F1	PFOCR	0.05690	ATM
PMC7438746 F3	PFOCR	0.05690	TET2
PMC5855797 F6	PFOCR	0.05690	PTEN
PMC5859524 F1	PFOCR	0.05690	ATM
PMC5860944 F2	PFOCR	0.05690	PTEN
PMC3710993 F1	PFOCR	0.05690	PTEN
PMC3718392 F2	PFOCR	0.05690	PTEN
PMC7429631 F1	PFOCR	0.05690	PTEN
PMC5888214 F4	PFOCR	0.05690	NPC1
PMC7867045 F3	PFOCR	0.05690	PTEN
PMC7017171 F1	PFOCR	0.05690	PTEN
PMC3742302 F6	PFOCR	0.05690	ATM
PMC3742659 F2	PFOCR	0.05690	PTEN
PMC5897502 F1	PFOCR	0.05690	PTEN
PMC3744831 F2	PFOCR	0.05690	ATM
PMC5903700 F6	PFOCR	0.05690	PTEN
PMC5904076 F2	PFOCR	0.05690	ATM
PMC5910288 F3	PFOCR	0.05690	CLOCK
PMC7780046 F1	PFOCR	0.05690	PTEN
PMC5927707 F2	PFOCR	0.05690	KDM5A
PMC5931110 F1	PFOCR	0.05690	ATM
PMC3782237 F4	PFOCR	0.05690	PTEN
PMC3783933 F1	PFOCR	0.05690	PTEN
PMC7005212 F4	PFOCR	0.05690	ACD
PMC3787923 F2	PFOCR	0.05690	PTEN
PMC3791171 F2	PFOCR	0.05690	PTEN
PMC7405480 F3	PFOCR	0.05690	PTEN
PMC3807000 F2	PFOCR	0.05690	PTEN
PMC3809361 F1	PFOCR	0.05690	PTEN
PMC3813872 F7	PFOCR	0.05690	PTEN
PMC3821580 F2	PFOCR	0.05690	ELN
PMC3822435 F3	PFOCR	0.05690	PTEN
PMC3822825 F2	PFOCR	0.05690	ATM
PMC5992473 F9	PFOCR	0.05690	PTEN
PMC6002803 F1	PFOCR	0.05690	PTEN
PMC3845396 F1	PFOCR	0.05690	PTEN
PMC3845553 F1	PFOCR	0.05690	PTEN
PMC3845579 F1	PFOCR	0.05690	PTEN
PMC7796017 F1	PFOCR	0.05690	PTEN
PMC6014315 F1	PFOCR	0.05690	PTEN
PMC7407683 F5	PFOCR	0.05690	PTEN
PMC3857155 F1	PFOCR	0.05690	PTEN
PMC3861374 F4	PFOCR	0.05690	PTEN
PMC6920770 F4	PFOCR	0.05690	PTEN
PMC6025294 F2a	PFOCR	0.05690	ATM
PMC6026538 F1	PFOCR	0.05690	NPC1
PMC3874419 F4	PFOCR	0.05690	PTEN
PMC3875403 F6	PFOCR	0.05690	PTEN
PMC3875462 F1	PFOCR	0.05690	PTEN
PMC3875463 F1	PFOCR	0.05690	PTEN
PMC7325493 F1	PFOCR	0.05690	PTEN
PMC3880546 F1	PFOCR	0.05690	PTEN
PMC3880546 F2	PFOCR	0.05690	PTEN
PMC6046223 F8	PFOCR	0.05690	PTEN
PMC6046302 F1	PFOCR	0.05690	PTEN
PMC2585593 F1	PFOCR	0.05690	ACD
PMC3857018 F1	PFOCR	0.05690	TET2
PMC6070911 F1	PFOCR	0.05690	ACD
PMC4826392 F3	PFOCR	0.05690	TET2
PMC3912738 F1	PFOCR	0.05690	PTEN
PMC6079124 F1	PFOCR	0.05690	PTEN
PMC3913524 F1	PFOCR	0.05690	PTEN
PMC6082928 F3	PFOCR	0.05690	ATM
PMC3921546 F1	PFOCR	0.05690	PTEN
PMC3929252 F1	PFOCR	0.05690	PTEN
PMC3929501 F1	PFOCR	0.05690	PTEN
PMC6106977 F2	PFOCR	0.05690	PTEN
PMC6116003 F2	PFOCR	0.05690	PTEN
PMC6120446 F7	PFOCR	0.05690	PTEN
PMC3953715 F1	PFOCR	0.05690	PTEN
PMC3960188 F1	PFOCR	0.05690	PTEN
PMC3960348 F2	PFOCR	0.05690	PTEN
PMC3960487 F2	PFOCR	0.05690	PTEN
PMC6126184 F6	PFOCR	0.05690	ATM
PMC3965173 F1	PFOCR	0.05690	PTEN
PMC6134416 F3	PFOCR	0.05690	PTEN
PMC3976840 F2	PFOCR	0.05690	PTEN
PMC3980725 F1	PFOCR	0.05690	PTEN
PMC3983448 F4	PFOCR	0.05690	PTEN
PMC3992244 F3	PFOCR	0.05690	PTEN
PMC4020352 F3	PFOCR	0.05690	PTEN
PMC6204284 F2	PFOCR	0.05690	ATM
PMC4040351 F4	PFOCR	0.05690	PTEN
PMC4050178 F1	PFOCR	0.05690	ATM
PMC4073278 F7	PFOCR	0.05690	ATM
PMC6278507 F6	PFOCR	0.05690	PTEN
PMC4091682 F1	PFOCR	0.05690	PTEN
PMC4091980 F1	PFOCR	0.05690	PTEN
PMC4096159 F2	PFOCR	0.05690	PTEN
PMC4100138 F2	PFOCR	0.05690	PTEN
PMC6305585 F6	PFOCR	0.05690	CLOCK
PMC4110478 F1	PFOCR	0.05690	PTEN
PMC6321366 F3	PFOCR	0.05690	PTEN
PMC6330595 F1	PFOCR	0.05690	KDM6A
PMC4141691 F5	PFOCR	0.05690	PTEN
PMC6338075 F5	PFOCR	0.05690	CLOCK
PMC4145234 F1	PFOCR	0.05690	PTEN
PMC4147239 F1	PFOCR	0.05690	PTEN
PMC4148087 F3	PFOCR	0.05690	PTEN
PMC4148087 F7	PFOCR	0.05690	ATM
PMC4151049 F2	PFOCR	0.05690	PTEN
PMC4156761 F8	PFOCR	0.05690	PTEN
PMC6357482 F6	PFOCR	0.05690	PTEN
PMC4163898 F1	PFOCR	0.05690	ATM
PMC6365902 F3	PFOCR	0.05690	PTEN
PMC6370039 F5	PFOCR	0.05690	PTEN
PMC4184083 F1	PFOCR	0.05690	PTEN
PMC4190549 F1	PFOCR	0.05690	PTEN
PMC4209605 F1	PFOCR	0.05690	PTEN
PMC6410669 F2	PFOCR	0.05690	PTEN
PMC4232733 F1	PFOCR	0.05690	PTEN
PMC4233036 F2	PFOCR	0.05690	ATM
PMC4253844 F1	PFOCR	0.05690	NPC1
PMC6449083 F10	PFOCR	0.05690	ATM
PMC4276148 F1	PFOCR	0.05690	PTEN
PMC4284624 F1	PFOCR	0.05690	ATM
PMC6488142 F1	PFOCR	0.05690	PTEN
PMC6492912 F1	PFOCR	0.05690	CLOCK
PMC4304082 F1	PFOCR	0.05690	PTEN
PMC6501790 F2	PFOCR	0.05690	CLOCK
PMC4307801 F1	PFOCR	0.05690	PTEN
PMC6520733 F6	PFOCR	0.05690	PTEN
PMC6529190 F10	PFOCR	0.05690	PTEN
PMC4346946 F3	PFOCR	0.05690	ATM
PMC4364827 F3	PFOCR	0.05690	ATM
PMC4370592 F6	PFOCR	0.05690	PTEN
PMC4373890 F2	PFOCR	0.05690	PTEN
PMC6568219 F1	PFOCR	0.05690	ATM
PMC4383754 F1	PFOCR	0.05690	NPC1
PMC6591367 F7	PFOCR	0.05690	PTEN
PMC6591470 F1	PFOCR	0.05690	PTEN
PMC4388554 F11	PFOCR	0.05690	PTEN
PMC6592288 F5	PFOCR	0.05690	PTEN
PMC6608078 F2	PFOCR	0.05690	PTEN
PMC6614345 F2	PFOCR	0.05690	PTEN
PMC4425997 F1	PFOCR	0.05690	ATM
PMC6678606 F1	PFOCR	0.05690	PTEN
PMC6682711 F2	PFOCR	0.05690	PTEN
PMC6704288 F5	PFOCR	0.05690	PTEN
PMC6721552 F3	PFOCR	0.05690	PTEN
PMC4490154 F1	PFOCR	0.05690	PTEN
PMC6721562 F3	PFOCR	0.05690	PTEN
PMC6721829 F2	PFOCR	0.05690	PTEN
PMC4494932 F6	PFOCR	0.05690	PTEN
PMC6726749 F10	PFOCR	0.05690	PTEN
PMC6734673 F2	PFOCR	0.05690	PTEN
PMC4523298 F3	PFOCR	0.05690	PTEN
PMC6805690 F1	PFOCR	0.05690	PTEN
PMC4562806 F1	PFOCR	0.05690	PTEN
PMC4589110 F4	PFOCR	0.05690	PTEN
PMC4593375 F1	PFOCR	0.05690	PTEN
PMC4598091 F1	PFOCR	0.05690	PTEN
PMC6855007 F10	PFOCR	0.05690	ATM
PMC4609742 F9	PFOCR	0.05690	ATM
PMC4612627 F3	PFOCR	0.05690	PTEN
PMC4613246 F4	PFOCR	0.05690	PTEN
PMC6126176 F4	PFOCR	0.05690	PTEN;CLOCK
PMC6295312 F1	PFOCR	0.05690	KDM5A;PTEN;ATM
PMC6070353 F2	PFOCR	0.05690	KDM5A;PTEN;ATM
PMC6905465 F2	PFOCR	0.05690	ATM
PMC1087229 F8	PFOCR	0.05690	VAV3
PMC7304783 F6	PFOCR	0.05690	PTEN
PMC8006014 F2	PFOCR	0.05690	PTEN
PMC1698527 F10	PFOCR	0.05690	ATM
PMC7313395 F3	PFOCR	0.05690	ATM
PMC8052633 F3	PFOCR	0.05690	ATM
PMC1905845 S1	PFOCR	0.05690	PTEN
PMC1936363 F1	PFOCR	0.05690	PTEN
PMC1948012 F10	PFOCR	0.05690	PTEN
PMC196255 F1a	PFOCR	0.05690	PTEN
PMC2246264 F9	PFOCR	0.05690	PTEN
PMC7313051 F2	PFOCR	0.05690	PTEN
PMC2270852 F5	PFOCR	0.05690	PTEN
PMC4727329 F7	PFOCR	0.05690	PTEN
PMC4728196 F1	PFOCR	0.05690	PTEN
PMC2424294 F2	PFOCR	0.05690	PTEN
PMC2517296 F1	PFOCR	0.05690	PTEN
PMC2571037 F1	PFOCR	0.05690	PTEN
PMC4773096 F1	PFOCR	0.05690	PTEN
PMC4779598 F5	PFOCR	0.05690	PTEN
PMC4803542 F1	PFOCR	0.05690	PTEN
PMC4805534 SF7 2	PFOCR	0.05690	PTEN
PMC7876374 F2	PFOCR	0.05690	PTEN
PMC7477231 F8	PFOCR	0.05690	PTEN
PMC2657945 F1	PFOCR	0.05690	PTEN
PMC2661789 F1	PFOCR	0.05690	PTEN
PMC4820338 F1	PFOCR	0.05690	PTEN
PMC2677410 F2	PFOCR	0.05690	PTEN
PMC7668396 F1	PFOCR	0.05690	PTEN
PMC2690586 F1	PFOCR	0.05690	ATM
PMC2696318 F6	PFOCR	0.05690	PTEN
PMC2696318 F7	PFOCR	0.05690	PTEN
PMC4845654 F4	PFOCR	0.05690	GLIS2
PMC4852766 F6	PFOCR	0.05690	CLOCK
PMC4852799 F1	PFOCR	0.05690	ATM
PMC4861839 F1	PFOCR	0.05690	PTEN
PMC6997227 F2	PFOCR	0.05690	PTEN
PMC2723786 F1	PFOCR	0.05690	ATM
PMC4882719 F2	PFOCR	0.05690	PTEN
PMC2744278 F3	PFOCR	0.05690	PTEN
PMC4888568 F1	PFOCR	0.05690	PTEN
PMC4889588 F1	PFOCR	0.05690	PTEN
PMC7845572 F2	PFOCR	0.05690	PTEN
PMC6923785 F1	PFOCR	0.05690	PTEN
PMC2776679 F7	PFOCR	0.05690	PTEN
PMC2778287 F6	PFOCR	0.05690	PTEN
PMC2782733 F2	PFOCR	0.05690	PTEN
PMC2784662 F1	PFOCR	0.05690	PTEN
PMC4925727 F3	PFOCR	0.05690	PTEN
PMC4926373 F1	PFOCR	0.05690	ATM
PMC7355786 F3	PFOCR	0.05690	PTEN
PMC4930918 F1	PFOCR	0.05690	PTEN
PMC8005589 F1	PFOCR	0.05690	PTEN
PMC6896717 F8	PFOCR	0.05690	PTEN
PMC7082326 F1	PFOCR	0.05690	PTEN
PMC2814453 F1	PFOCR	0.05690	PTEN
PMC4948278 F5	PFOCR	0.05690	PTEN
PMC2822937 F7	PFOCR	0.05690	PTEN
PMC2826542 F1	PFOCR	0.05690	PTEN
PMC4956099 F8	PFOCR	0.05690	ATM
PMC4957599 F2	PFOCR	0.05690	ATM
PMC7133421 F5	PFOCR	0.05690	PTEN
PMC5983164 F2	PFOCR	0.05690	PTEN
PMC4959856 F6	PFOCR	0.05690	NPC1
PMC4962009 F1	PFOCR	0.05690	ATM
PMC4964743 F3	PFOCR	0.05690	PTEN
PMC7990077 F5	PFOCR	0.05690	PTEN
PMC2855202 F3	PFOCR	0.05690	PTEN
PMC2856448 F1	PFOCR	0.05690	PTEN
PMC2863124 F1	PFOCR	0.05690	ATM
PMC5002480 F1	PFOCR	0.05690	ATM
PMC7354287 F7	PFOCR	0.05690	PTEN
PMC2880683 F1	PFOCR	0.05690	PTEN
PMC2884012 F1	PFOCR	0.05690	PTEN
PMC7793984 F1	PFOCR	0.05690	NPC1
PMC2886325 F3	PFOCR	0.05690	PTEN
PMC2894370 F4	PFOCR	0.05690	PTEN
PMC5041887 F6	PFOCR	0.05690	PTEN
PMC2912204 F1	PFOCR	0.05690	PTEN
PMC2912609 F2	PFOCR	0.05690	PTEN
PMC7823498 F1	PFOCR	0.05690	PTEN
PMC5054901 F2	PFOCR	0.05690	PTEN
PMC2924648 F3	PFOCR	0.05690	PTEN
PMC5063567 F2	PFOCR	0.05690	PTEN
PMC7916890 F3	PFOCR	0.05690	PTEN
PMC5072731 F8	PFOCR	0.05690	ATM
PMC5094499 F1	PFOCR	0.05690	PTEN
PMC5100880 F6	PFOCR	0.05690	PTEN
PMC5100880 F7	PFOCR	0.05690	PTEN
PMC5110973 F4	PFOCR	0.05690	ACD
PMC5116860 F3	PFOCR	0.05690	PTEN
PMC7643360 F5	PFOCR	0.05690	PTEN
PMC7412373 F4	PFOCR	0.05690	PTEN
PMC2989631 F1	PFOCR	0.05690	ATM
PMC2996105 F7	PFOCR	0.05690	PTEN
PMC3006043 F3	PFOCR	0.05690	PTEN
PMC3017908 F6	PFOCR	0.05690	PTEN
PMC5149523 F1	PFOCR	0.05690	PTEN
PMC3035032 F3	PFOCR	0.05690	PTEN
PMC3038181 F1	PFOCR	0.05690	PTEN
PMC5203884 F1	PFOCR	0.05690	ATM
PMC3064890 F5	PFOCR	0.05690	ATM
PMC5253284 F2	PFOCR	0.05690	PTEN
PMC3075645 F8	PFOCR	0.05690	ATM
PMC3083967 F5	PFOCR	0.05690	PTEN
PMC5283711 F1	PFOCR	0.05690	PTEN
PMC3091524 F3	PFOCR	0.05690	ATM
PMC7137211 F1	PFOCR	0.05690	PTEN
PMC5301276 F2	PFOCR	0.05690	PTEN
PMC3108692 F1	PFOCR	0.05690	PTEN
PMC3112285 F2	PFOCR	0.05690	PTEN
PMC3116122 F1	PFOCR	0.05690	PTEN
PMC5338674 F7	PFOCR	0.05690	ATM
PMC3133356 F7	PFOCR	0.05690	ATM
PMC3135646 F1	PFOCR	0.05690	ATM
PMC8071448 F2	PFOCR	0.05690	PTEN
PMC7916160 F2	PFOCR	0.05690	PTEN
PMC7327986 F5	PFOCR	0.05690	PTEN
PMC3156870 F1	PFOCR	0.05690	PTEN
PMC7690450 F2	PFOCR	0.05690	PTEN
PMC3178431 F6	PFOCR	0.05690	PTEN
PMC5381176 F8	PFOCR	0.05690	PTEN
PMC5384128 F1	PFOCR	0.05690	PTEN
PMC5388917 F5	PFOCR	0.05690	PTEN
PMC7350315 F3	PFOCR	0.05690	ATM
PMC5394057 F1	PFOCR	0.05690	ATM
PMC3206369 F1	PFOCR	0.05690	PTEN
PMC3216974 F7	PFOCR	0.05690	PTEN
PMC7102936 F5	PFOCR	0.05690	PTEN
PMC7283470 F1	PFOCR	0.05690	PTEN
PMC3230307 F1	PFOCR	0.05690	PTEN
PMC7838032 F3	PFOCR	0.05690	ATM
PMC3233287 F2	PFOCR	0.05690	PTEN
PMC7460532 F1	PFOCR	0.05690	PTEN
PMC3254042 F7	PFOCR	0.05690	PTEN
PMC5442653 F3	PFOCR	0.05690	PTEN
PMC3259275 F2	PFOCR	0.05690	ATM
PMC5444348 F1	PFOCR	0.05690	ATM
PMC3260552 F4	PFOCR	0.05690	PTEN
PMC3261843 F6	PFOCR	0.05690	ACD
PMC3262999 F1	PFOCR	0.05690	PTEN
PMC5451507 F2	PFOCR	0.05690	PTEN
PMC3269020 F1	PFOCR	0.05690	PTEN
PMC3274818 F1	PFOCR	0.05690	PTEN
PMC7864737 F4	PFOCR	0.05690	PTEN
PMC7583738 F1	PFOCR	0.05690	PTEN
PMC3283716 F1	PFOCR	0.05690	PTEN
PMC3285038 F2	PFOCR	0.05690	PTEN
PMC5472345 F1	PFOCR	0.05690	CLOCK
PMC5482702 F2	PFOCR	0.05690	PTEN
PMC5482757 F4	PFOCR	0.05690	PTEN
PMC8023395 F2	PFOCR	0.05690	PTEN
PMC5486142 F2	PFOCR	0.05690	PTEN
PMC3355838 F1	PFOCR	0.05690	PTEN
PMC5520506 F1	PFOCR	0.05690	PTEN
PMC3357504 F2	PFOCR	0.05690	PTEN
PMC7568723 F6	PFOCR	0.05690	VAV3
PMC5527958 F1	PFOCR	0.05690	PTEN
PMC7763629 F2	PFOCR	0.05690	PTEN
PMC5528312 F2	PFOCR	0.05690	ATM
PMC5528412 F1	PFOCR	0.05690	PTEN
PMC5528622 F3	PFOCR	0.05690	PTEN
PMC3376449 F1	PFOCR	0.05690	PTEN
PMC5542201 F3	PFOCR	0.05690	PTEN
PMC5555522 F3	PFOCR	0.05690	PTEN
PMC3392648 F1	PFOCR	0.05690	PTEN
PMC5572180 F3	PFOCR	0.05690	PTEN
PMC3407412 F5	PFOCR	0.05690	PTEN
PMC5578165 F1	PFOCR	0.05690	ATM
PMC3414724 F1	PFOCR	0.05690	PTEN
PMC3417165 F1	PFOCR	0.05690	PTEN
PMC3418560 F5	PFOCR	0.05690	TET2
PMC5587377 F2	PFOCR	0.05690	PTEN
PMC5593678 F2	PFOCR	0.05690	PTEN
PMC5595129 F1	PFOCR	0.05690	ATM
PMC5595802 F1	PFOCR	0.05690	PTEN
PMC3427885 F4	PFOCR	0.05690	PTEN
PMC5597599 F1	PFOCR	0.05690	PTEN
PMC3431500 F1	PFOCR	0.05690	PTEN
PMC3432651 F2	PFOCR	0.05690	PTEN
PMC3432767 F1	PFOCR	0.05690	VAV3
PMC3437536 F1	PFOCR	0.05690	PTEN
PMC3444692 F2	PFOCR	0.05690	ATM
PMC3464365 F1	PFOCR	0.05690	CLOCK
PMC3478884 F1	PFOCR	0.05690	ATM
PMC3480285 F5	PFOCR	0.05690	ACD
PMC5647277 F1	PFOCR	0.05690	CLOCK
PMC5650494 F3	PFOCR	0.05690	PTEN
PMC5653513 F2	PFOCR	0.05690	PTEN
PMC5655319 F1	PFOCR	0.05690	PTEN
PMC5661624 F4	PFOCR	0.05690	PTEN
PMC3502657 F1	PFOCR	0.05690	PTEN
PMC7771963 F1	PFOCR	0.05690	PTEN
PMC7610307 F4	PFOCR	0.05690	PTEN
PMC3523822 F1	PFOCR	0.05690	DPH5
PMC5687887 F1	PFOCR	0.05690	ATM
PMC5688152 F7	PFOCR	0.05690	ACD
PMC6738120 F1	PFOCR	0.05690	PTEN
PMC8038143 F5	PFOCR	0.05690	ATM
PMC3564524 F10	PFOCR	0.05690	PTEN
PMC5733215 F4	PFOCR	0.05690	PTEN
PMC5735818 F1	PFOCR	0.05690	PTEN
PMC5749905 F1	PFOCR	0.05690	PTEN
PMC5751354 F2	PFOCR	0.05690	PTEN
PMC5755503 F2	PFOCR	0.05690	PTEN
PMC7818013 F1	PFOCR	0.05690	ATM
PMC3607786 F1	PFOCR	0.05690	PTEN
PMC3612035 F7	PFOCR	0.05690	ATM
PMC3614663 F1	PFOCR	0.05690	ATM
PMC7217141 F2	PFOCR	0.05690	FBN1
PMC3626870 F4	PFOCR	0.05690	PTEN
PMC7230342 F4	PFOCR	0.05690	ATM
PMC5789373 F2	PFOCR	0.05690	PTEN
PMC5796233 F1	PFOCR	0.05690	PTEN
PMC5796233 F2	PFOCR	0.05690	PTEN
PMC3636761 F1	PFOCR	0.05690	PTEN
PMC5802554 F1	PFOCR	0.05690	TET2
PMC3646329 F2	PFOCR	0.05690	PTEN
PMC3657461 F3	PFOCR	0.05690	PTEN
PMC3658475 F2	PFOCR	0.05690	ATM
PMC6499694 F7	PFOCR	0.05690	ATM
PMC3670113 F1	PFOCR	0.05690	PTEN
PMC5826318 F1	PFOCR	0.05690	PTEN
PMC7041253 F2	PFOCR	0.05690	NPC1
PMC7756807 F2	PFOCR	0.05690	PTEN
PMC3689841 F1	PFOCR	0.05690	PTEN
PMC7275233 F2	PFOCR	0.05690	ATM
PMC8105803 F7	PFOCR	0.05690	PTEN
PMC3717800 F7	PFOCR	0.05690	PTEN
PMC3721034 F2	PFOCR	0.05690	ATM
PMC3724399 F1	PFOCR	0.05690	PTEN
PMC5877574 F2	PFOCR	0.05690	ATM
PMC3730337 F1	PFOCR	0.05690	ATM
PMC5884111 F6	PFOCR	0.05690	PTEN
PMC5893285 F3	PFOCR	0.05690	PTEN
PMC5893408 F1	PFOCR	0.05690	PTEN
PMC8035741 F5	PFOCR	0.05690	ATM
PMC5908849 F5	PFOCR	0.05690	ACD
PMC7781229 F1	PFOCR	0.05690	ATM
PMC3759196 F7	PFOCR	0.05690	ATM
PMC6933909 F8	PFOCR	0.05690	PTEN
PMC3762672 F1	PFOCR	0.05690	PTEN
PMC5926825 F1	PFOCR	0.05690	ATM
PMC6963149 F2	PFOCR	0.05690	PTEN
PMC3775402 F2	PFOCR	0.05690	PTEN
PMC3779868 F1	PFOCR	0.05690	PTEN
PMC5945923 F1	PFOCR	0.05690	CLOCK
PMC3794713 F2	PFOCR	0.05690	PTEN
PMC7312468 F1	PFOCR	0.05690	PTEN
PMC5983649 F1	PFOCR	0.05690	NPC1
PMC3829196 F2	PFOCR	0.05690	ATM
PMC5993950 F2	PFOCR	0.05690	PTEN
PMC5994774 F5	PFOCR	0.05690	PTEN
PMC3843585 F2	PFOCR	0.05690	PTEN
PMC3854132 F1	PFOCR	0.05690	PTEN
PMC7185074 F6	PFOCR	0.05690	PTEN
PMC6942871 F6	PFOCR	0.05690	PTEN
PMC3882864 F1	PFOCR	0.05690	ATM
PMC6047270 F1	PFOCR	0.05690	ATM
PMC6047437 F1	PFOCR	0.05690	PTEN
PMC3887856 F3	PFOCR	0.05690	PTEN
PMC6991658 F9	PFOCR	0.05690	ATM
PMC3893574 F1	PFOCR	0.05690	PTEN
PMC3901146 F3	PFOCR	0.05690	ATM
PMC3905242 F4	PFOCR	0.05690	ATM
PMC6073096 F4	PFOCR	0.05690	ATM
PMC6073630 F3	PFOCR	0.05690	PTEN
PMC6073671 F1	PFOCR	0.05690	PTEN
PMC6079259 F2	PFOCR	0.05690	ATM
PMC6089887 F3	PFOCR	0.05690	ACD
PMC6109480 F1	PFOCR	0.05690	PTEN
PMC3961481 F1	PFOCR	0.05690	ATM
PMC6126897 F2	PFOCR	0.05690	PTEN
PMC3970924 F2	PFOCR	0.05690	PTEN
PMC6163197 F2	PFOCR	0.05690	ATM
PMC6167501 F2	PFOCR	0.05690	PTEN
PMC4003416 F2	PFOCR	0.05690	ATM
PMC6203150 F1	PFOCR	0.05690	PTEN
PMC4036091 F2	PFOCR	0.05690	PTEN
PMC6237576 F4	PFOCR	0.05690	PTEN
PMC6245347 F4	PFOCR	0.05690	PTEN
PMC6260778 F7	PFOCR	0.05690	PTEN
PMC4064060 F4	PFOCR	0.05690	PTEN
PMC6266631 F6	PFOCR	0.05690	KDM5A
PMC4066235 F3	PFOCR	0.05690	PTEN
PMC4066235 F5	PFOCR	0.05690	ATM
PMC4072696 F9	PFOCR	0.05690	PTEN
PMC4073609 F2	PFOCR	0.05690	CLOCK
PMC6275025 F1	PFOCR	0.05690	PTEN
PMC6276109 F1	PFOCR	0.05690	PTEN
PMC4085879 F2	PFOCR	0.05690	PTEN
PMC4086482 F1	PFOCR	0.05690	PTEN
PMC4096053 F2	PFOCR	0.05690	PTEN
PMC6304530 F1	PFOCR	0.05690	PTEN
PMC6321920 F1	PFOCR	0.05690	KDM6A
PMC6329310 F2	PFOCR	0.05690	ATM
PMC6330604 F1	PFOCR	0.05690	ATM
PMC4134689 F2	PFOCR	0.05690	PTEN
PMC6341905 F1	PFOCR	0.05690	PTEN
PMC4150259 F1	PFOCR	0.05690	PTEN
PMC4157394 F12	PFOCR	0.05690	PTEN
PMC4165418 F4	PFOCR	0.05690	ATM
PMC4171341 F3	PFOCR	0.05690	PTEN
PMC4177547 F1	PFOCR	0.05690	PTEN
PMC6391709 F5	PFOCR	0.05690	PTEN
PMC4201175 F1	PFOCR	0.05690	PTEN
PMC4202123 F1	PFOCR	0.05690	PTEN
PMC4203662 F1	PFOCR	0.05690	PTEN
PMC6415732 F2	PFOCR	0.05690	ATM
PMC4231374 F1	PFOCR	0.05690	PTEN
PMC4254673 F8	PFOCR	0.05690	PTEN
PMC6460806 F2	PFOCR	0.05690	PTEN
PMC4279367 F1	PFOCR	0.05690	PTEN
PMC4280670 F1	PFOCR	0.05690	PTEN
PMC4280834 F2	PFOCR	0.05690	DPH5
PMC4281841 F2	PFOCR	0.05690	CLOCK
PMC6501144 F2	PFOCR	0.05690	ATM
PMC6509750 F3	PFOCR	0.05690	PTEN
PMC6509867 F8	PFOCR	0.05690	CLOCK
PMC6518034 F2	PFOCR	0.05690	PTEN
PMC4334449 F1	PFOCR	0.05690	PTEN
PMC4344844 F2	PFOCR	0.05690	PTEN
PMC4367644 F1	PFOCR	0.05690	PTEN
PMC4394695 F1	PFOCR	0.05690	PTEN
PMC4400383 F3	PFOCR	0.05690	PTEN
PMC6627216 F1	PFOCR	0.05690	ATM
PMC6639052 F2	PFOCR	0.05690	PTEN
PMC4437509 F6	PFOCR	0.05690	CLOCK
PMC4437509 F7	PFOCR	0.05690	CLOCK
PMC6675248 F2	PFOCR	0.05690	PTEN
PMC6678596 F1	PFOCR	0.05690	ATM
PMC6712457 F3	PFOCR	0.05690	PTEN
PMC4501477 F4	PFOCR	0.05690	ATM
PMC4508827 F7	PFOCR	0.05690	PTEN
PMC6744711 F2	PFOCR	0.05690	ATM
PMC6747293 F1	PFOCR	0.05690	ATM
PMC4515857 F3	PFOCR	0.05690	PTEN
PMC6771568 F2	PFOCR	0.05690	PTEN
PMC4549066 F1	PFOCR	0.05690	PTEN
PMC4551447 F1	PFOCR	0.05690	PTEN
PMC6805690 F6	PFOCR	0.05690	PTEN
PMC4562806 F2	PFOCR	0.05690	PTEN
PMC4568928 F1	PFOCR	0.05690	PTEN
PMC6834480 F5	PFOCR	0.05690	ATM
PMC6850018 F1	PFOCR	0.05690	PTEN
PMC4614139 F1	PFOCR	0.05690	PTEN
PMC6876670 F3	PFOCR	0.05690	PTEN
PMC4617705 F4	PFOCR	0.05690	ACD
PMC4622601 F1	PFOCR	0.05690	PTEN
PMC4622839 F1	PFOCR	0.05690	PTEN
PMC6894473 F3	PFOCR	0.05690	PTEN
PMC6902440 F4	PFOCR	0.05690	PTEN
PMC4918128 F7	PFOCR	0.05690	PTEN;FBN1
PMC7056575 F1	PFOCR	0.05690	PTEN
PMC1235815 F7	PFOCR	0.05690	ATM
PMC1383550 F2	PFOCR	0.05690	PTEN
PMC4655250 F2	PFOCR	0.05690	PTEN
PMC4657327 F2	PFOCR	0.05690	ATM
PMC1774275 F5	PFOCR	0.05690	PTEN
PMC1828869 F2	PFOCR	0.05690	PTEN
PMC1892626 F3	PFOCR	0.05690	PTEN
PMC1959234 F1	PFOCR	0.05690	ATM
PMC1994616 F1	PFOCR	0.05690	PTEN
PMC2219351 F1	PFOCR	0.05690	PTEN
PMC4712330 F4	PFOCR	0.05690	PTEN
PMC4726830 F3	PFOCR	0.05690	PTEN
PMC7807718 F6	PFOCR	0.05690	ELN
PMC7377092 F1	PFOCR	0.05690	ATM
PMC2396493 F1	PFOCR	0.05690	PTEN
PMC2430594 F1	PFOCR	0.05690	ATM
PMC6571165 F1	PFOCR	0.05690	PTEN
PMC4758903 F1	PFOCR	0.05690	PTEN
PMC4761208 F5	PFOCR	0.05690	PTEN
PMC8044931 F2	PFOCR	0.05690	ATM
PMC2575825 F9	PFOCR	0.05690	PTEN
PMC2577137 F1	PFOCR	0.05690	PTEN
PMC4774216 F1	PFOCR	0.05690	PTEN
PMC2612938 F2	PFOCR	0.05690	ATM
PMC2623309 F1	PFOCR	0.05690	PTEN
PMC4790729 F1	PFOCR	0.05690	PTEN
PMC2630471 F5	PFOCR	0.05690	PTEN
PMC2635018 F1	PFOCR	0.05690	PTEN
PMC2640319 F1	PFOCR	0.05690	PTEN
PMC2652403 F1	PFOCR	0.05690	PTEN
PMC2657106 F1	PFOCR	0.05690	ATM
PMC4813275 F1	PFOCR	0.05690	PTEN
PMC2658537 F1	PFOCR	0.05690	PTEN
PMC2662567 F3	PFOCR	0.05690	PTEN
PMC4817799 F4	PFOCR	0.05690	PTEN
PMC7402325 F2	PFOCR	0.05690	PTEN
PMC2676446 F1	PFOCR	0.05690	ATM
PMC2677387 F1	PFOCR	0.05690	PTEN
PMC2696318 F5	PFOCR	0.05690	PTEN
PMC8021541 F2	PFOCR	0.05690	PTEN
PMC2710138 F8	PFOCR	0.05690	PTEN
PMC4859755 F1	PFOCR	0.05690	PTEN
PMC4859887 F2	PFOCR	0.05690	ATM
PMC2722219 F1	PFOCR	0.05690	PTEN
PMC2724105 F2	PFOCR	0.05690	PTEN
PMC2726954 F2	PFOCR	0.05690	PTEN
PMC2747760 F1	PFOCR	0.05690	PTEN
PMC2749695 F4	PFOCR	0.05690	PTEN
PMC4891224 F1	PFOCR	0.05690	PTEN
PMC2756960 F8	PFOCR	0.05690	PTEN
PMC4896088 F1	PFOCR	0.05690	PTEN
PMC2758611 F6	PFOCR	0.05690	PTEN
PMC7730978 F1	PFOCR	0.05690	PTEN
PMC4904898 F2	PFOCR	0.05690	PTEN
PMC2770888 F2	PFOCR	0.05690	PTEN
PMC8027222 F6	PFOCR	0.05690	ATM
PMC7838386 F3	PFOCR	0.05690	PTEN
PMC4926172 F1	PFOCR	0.05690	PTEN
PMC7840718 F1	PFOCR	0.05690	PTEN
PMC2805044 F1	PFOCR	0.05690	PTEN
PMC2805793 F1	PFOCR	0.05690	PTEN
PMC4939337 F3	PFOCR	0.05690	CLOCK
PMC2815088 F4	PFOCR	0.05690	PTEN
PMC4944499 F7	PFOCR	0.05690	ATM
PMC7816286 F6	PFOCR	0.05690	PTEN
PMC7472658 F6	PFOCR	0.05690	PTEN
PMC2827616 F8	PFOCR	0.05690	PTEN
PMC2828273 F1	PFOCR	0.05690	PTEN
PMC2834303 F9	PFOCR	0.05690	PTEN
PMC2840217 F7	PFOCR	0.05690	ATM
PMC2872207 F4	PFOCR	0.05690	PTEN
PMC2887084 F1	PFOCR	0.05690	PTEN
PMC2889025 F1	PFOCR	0.05690	ATM
PMC7827855 F1	PFOCR	0.05690	ATM
PMC7281113 F2	PFOCR	0.05690	PTEN
PMC5056326 F1	PFOCR	0.05690	PTEN
PMC5056326 F2	PFOCR	0.05690	PTEN
PMC2937064 F4	PFOCR	0.05690	ATM
PMC2939266 F3	PFOCR	0.05690	PTEN
PMC2939308 F1	PFOCR	0.05690	PTEN
PMC2940266 F1	PFOCR	0.05690	PTEN
PMC7402325 F3	PFOCR	0.05690	PTEN
PMC2957893 F3	PFOCR	0.05690	ATM
PMC5133582 F7	PFOCR	0.05690	ACD
PMC7559203 F2	PFOCR	0.05690	PTEN
PMC3001303 F1	PFOCR	0.05690	PTEN
PMC3004666 F1	PFOCR	0.05690	PTEN
PMC5142116 F1	PFOCR	0.05690	CLOCK
PMC7275785 F1	PFOCR	0.05690	PTEN
PMC6923311 F1	PFOCR	0.05690	ATM
PMC5187886 F2	PFOCR	0.05690	PTEN
PMC3037747 F2	PFOCR	0.05690	ATM
PMC6452301 F4	PFOCR	0.05690	TET2
PMC7525950 F2	PFOCR	0.05690	PTEN
PMC6858953 F1	PFOCR	0.05690	PTEN
PMC3062664 F1	PFOCR	0.05690	PTEN
PMC3070611 F4	PFOCR	0.05690	PTEN
PMC5250671 F1	PFOCR	0.05690	PTEN
PMC7997185 F5	PFOCR	0.05690	ATM
PMC3075579 F4	PFOCR	0.05690	PTEN
PMC7746343 F8	PFOCR	0.05690	ATM
PMC6681663 F1	PFOCR	0.05690	PTEN
PMC3078503 F4	PFOCR	0.05690	ATM
PMC5297719 F1	PFOCR	0.05690	PTEN
PMC3103989 F1	PFOCR	0.05690	PTEN
PMC6913967 F3	PFOCR	0.05690	PTEN
PMC7432680 F1	PFOCR	0.05690	ATM
PMC3120109 F4	PFOCR	0.05690	PTEN
PMC312742 F9	PFOCR	0.05690	ATM
PMC3138369 F1	PFOCR	0.05690	PTEN
PMC3138675 F2	PFOCR	0.05690	PTEN
PMC8003318 F2	PFOCR	0.05690	PTEN
PMC5348352 F5	PFOCR	0.05690	PTEN
PMC5352068 F14	PFOCR	0.05690	ATM
PMC5354695 F1	PFOCR	0.05690	PTEN
PMC5355171 F2	PFOCR	0.05690	PTEN
PMC3155287 F1	PFOCR	0.05690	PTEN
PMC5357492 F1	PFOCR	0.05690	PTEN
PMC3157296 F8	PFOCR	0.05690	PTEN
PMC3160745 F1	PFOCR	0.05690	PTEN
PMC3164457 F5	PFOCR	0.05690	ATM
PMC7920247 F1	PFOCR	0.05690	PTEN
PMC5380843 F8	PFOCR	0.05690	ATM
PMC7281073 F1	PFOCR	0.05690	PTEN
PMC3187613 F5	PFOCR	0.05690	PTEN
PMC5398881 F6	PFOCR	0.05690	PTEN
PMC3210466 F1	PFOCR	0.05690	PTEN
PMC3213160 F3	PFOCR	0.05690	ATM
PMC3222852 F1	PFOCR	0.05690	PTEN
PMC3229968 F3	PFOCR	0.05690	PTEN
PMC3233269 F1	PFOCR	0.05690	PTEN
PMC5414836 F3	PFOCR	0.05690	PTEN
PMC5424863 F2	PFOCR	0.05690	PTEN
PMC3249608 F2	PFOCR	0.05690	PTEN
PMC5442293 F1	PFOCR	0.05690	ATM
PMC3260807 F1	PFOCR	0.05690	PTEN
PMC3268188 F2	PFOCR	0.05690	ATM
PMC5453110 F1	PFOCR	0.05690	PTEN
PMC5457688 F4	PFOCR	0.05690	PTEN
PMC545795 F3	PFOCR	0.05690	ACD
PMC3291999 F3	PFOCR	0.05690	PTEN
PMC5482757 F1	PFOCR	0.05690	PTEN
PMC5482757 F2	PFOCR	0.05690	PTEN
PMC5482974 F4	PFOCR	0.05690	ATM
PMC3312242 F1	PFOCR	0.05690	PTEN
PMC5486146 F1	PFOCR	0.05690	PTEN
PMC3317017 F4	PFOCR	0.05690	PTEN
PMC7996097 F8	PFOCR	0.05690	PTEN
PMC5494974 F3	PFOCR	0.05690	ATM
PMC3328827 F2	PFOCR	0.05690	PTEN
PMC5499174 F1	PFOCR	0.05690	PTEN
PMC3335938 F1	PFOCR	0.05690	PTEN
PMC5503659 F3	PFOCR	0.05690	PTEN
PMC3346695 F2	PFOCR	0.05690	PTEN
PMC3355898 F2	PFOCR	0.05690	PTEN
PMC7216841 F1	PFOCR	0.05690	PTEN
PMC3364461 F4	PFOCR	0.05690	PTEN
PMC5532627 F2	PFOCR	0.05690	ATM
PMC3370283 F2	PFOCR	0.05690	PTEN
PMC5556685 F2	PFOCR	0.05690	PTEN
PMC5557591 F5	PFOCR	0.05690	ACD
PMC5569945 F3	PFOCR	0.05690	PTEN
PMC7515865 F1	PFOCR	0.05690	PTEN
PMC3407651 F3	PFOCR	0.05690	PTEN
PMC5575761 F2	PFOCR	0.05690	PTEN
PMC7293352 F3	PFOCR	0.05690	PTEN
PMC5584302 F2	PFOCR	0.05690	PTEN
PMC3419804 F1	PFOCR	0.05690	PTEN
PMC7967251 F2	PFOCR	0.05690	ATM
PMC5591558 F3	PFOCR	0.05690	PTEN
PMC5593690 F1	PFOCR	0.05690	PTEN
PMC3428242 F1	PFOCR	0.05690	PTEN
PMC5599913 F1	PFOCR	0.05690	ATM
PMC7829888 F4	PFOCR	0.05690	PTEN
PMC5611871 F1	PFOCR	0.05690	PTEN
PMC5614474 F3	PFOCR	0.05690	DRAM1
PMC5622528 F9	PFOCR	0.05690	PTEN
PMC5649202 F2	PFOCR	0.05690	ATM
PMC7353687 F4	PFOCR	0.05690	PTEN
PMC3506510 F2	PFOCR	0.05690	PTEN
PMC3512188 F3	PFOCR	0.05690	ATM
PMC5675569 F3	PFOCR	0.05690	PTEN
PMC3515332 F1	PFOCR	0.05690	PTEN
PMC5677954 F6	PFOCR	0.05690	PTEN
PMC7780046 F5	PFOCR	0.05690	PTEN
PMC3519537 F5	PFOCR	0.05690	PTEN
PMC5682923 F1	PFOCR	0.05690	PTEN
PMC3523565 F1	PFOCR	0.05690	PTEN
PMC7918312 F7	PFOCR	0.05690	PTEN
PMC3533361 F1	PFOCR	0.05690	PTEN
PMC3533650 F10	PFOCR	0.05690	PTEN
PMC5700962 F9	PFOCR	0.05690	PTEN
PMC3539299 F1	PFOCR	0.05690	PTEN
PMC3542934 F1	PFOCR	0.05690	FBN1
PMC5711814 F2	PFOCR	0.05690	PTEN
PMC3551337 F3	PFOCR	0.05690	PTEN
PMC3585130 F2	PFOCR	0.05690	DPH5
PMC3585436 F2	PFOCR	0.05690	PTEN
PMC7689008 F1	PFOCR	0.05690	PTEN
PMC3587991 F2	PFOCR	0.05690	ATM
PMC3590661 F1	PFOCR	0.05690	ATM
PMC3594951 F1	PFOCR	0.05690	PTEN
PMC3604032 F1	PFOCR	0.05690	PTEN
PMC3606625 F1	PFOCR	0.05690	PTEN
PMC7192953 F6	PFOCR	0.05690	ATM
PMC3614443 F1	PFOCR	0.05690	CLOCK
PMC3615463 F1	PFOCR	0.05690	PTEN
PMC7784492 F3	PFOCR	0.05690	PTEN
PMC3624606 F1	PFOCR	0.05690	PTEN
PMC5787447 F2	PFOCR	0.05690	PTEN
PMC8039382 F2	PFOCR	0.05690	PTEN
PMC7314312 F1	PFOCR	0.05690	PTEN
PMC3641677 F4	PFOCR	0.05690	PTEN
PMC3650303 F5	PFOCR	0.05690	ATM
PMC7269828 F1	PFOCR	0.05690	ATM
PMC5824531 F1	PFOCR	0.05690	PTEN
PMC5831804 F1	PFOCR	0.05690	SIM2
PMC5834520 F2	PFOCR	0.05690	PTEN
PMC3682205 F3	PFOCR	0.05690	PTEN
PMC5841164 F1	PFOCR	0.05690	PTEN
PMC7670868 F1	PFOCR	0.05690	ATM
PMC7247360 F1	PFOCR	0.05690	PTEN
PMC7018995 F3	PFOCR	0.05690	ATM
PMC3697962 F2	PFOCR	0.05690	PTEN
PMC5858488 F1	PFOCR	0.05690	PTEN
PMC7600801 F1	PFOCR	0.05690	PTEN
PMC3724896 F4	PFOCR	0.05690	ATM
PMC5882331 F2	PFOCR	0.05690	ATM
PMC5896366 F2	PFOCR	0.05690	PTEN
PMC3759017 F1	PFOCR	0.05690	PTEN
PMC3759360 F2	PFOCR	0.05690	ATM
PMC6559821 F3	PFOCR	0.05690	PTEN
PMC7477642 F2	PFOCR	0.05690	PTEN
PMC7194552 F4	PFOCR	0.05690	PTEN
PMC8113812 F5	PFOCR	0.05690	PTEN
PMC3787240 F2	PFOCR	0.05690	PTEN
PMC5955138 F1	PFOCR	0.05690	PTEN
PMC7606465 F7	PFOCR	0.05690	ATM
PMC5963164 F7	PFOCR	0.05690	PTEN
PMC7014277 F3	PFOCR	0.05690	ATM
PMC3824073 F2	PFOCR	0.05690	PTEN
PMC7140515 F1	PFOCR	0.05690	PTEN
PMC7006459 F1	PFOCR	0.05690	PTEN
PMC8014161 F11	PFOCR	0.05690	PTEN
PMC3845556 F1	PFOCR	0.05690	PTEN
PMC3848582 F5	PFOCR	0.05690	ATM
PMC3855668 F1	PFOCR	0.05690	ATM
PMC8059748 F1	PFOCR	0.05690	PTEN
PMC3862694 F10	PFOCR	0.05690	PTEN
PMC7352628 F7	PFOCR	0.05690	PTEN
PMC7727659 F3	PFOCR	0.05690	ATM
PMC8037590 F2	PFOCR	0.05690	PTEN
PMC3882141 F1	PFOCR	0.05690	PTEN
PMC7697007 F7	PFOCR	0.05690	ATM
PMC7714932 F3	PFOCR	0.05690	PTEN
PMC6061680 F1	PFOCR	0.05690	PTEN
PMC6063820 F3	PFOCR	0.05690	PTEN
PMC3899946 F2	PFOCR	0.05690	ATM
PMC3900498 F1	PFOCR	0.05690	PTEN
PMC3928130 F2	PFOCR	0.05690	ATM
PMC6113426 F3	PFOCR	0.05690	ATM
PMC3953959 F6	PFOCR	0.05690	ATM
PMC6122073 F4	PFOCR	0.05690	ATM
PMC3982501 F4	PFOCR	0.05690	PTEN
PMC3992244 F2	PFOCR	0.05690	PTEN
PMC3993568 F10	PFOCR	0.05690	PTEN
PMC4007928 F1	PFOCR	0.05690	PTEN
PMC6199630 F15	PFOCR	0.05690	ATM
PMC6207163 F2	PFOCR	0.05690	PTEN
PMC6231577 F1	PFOCR	0.05690	ATM
PMC4066235 F4	PFOCR	0.05690	ATM
PMC6273124 F1	PFOCR	0.05690	PTEN
PMC6281268 F6	PFOCR	0.05690	ATM
PMC4086757 F1	PFOCR	0.05690	PTEN
PMC4086823 F1	PFOCR	0.05690	ATM
PMC6289335 F1	PFOCR	0.05690	PTEN
PMC6300493 F2	PFOCR	0.05690	ATM
PMC4114321 F3	PFOCR	0.05690	ATM
PMC6323245 F2	PFOCR	0.05690	PTEN
PMC6325472 F1	PFOCR	0.05690	PTEN
PMC4131167 F7	PFOCR	0.05690	ATM
PMC4132784 F7	PFOCR	0.05690	PTEN
PMC4160369 F2	PFOCR	0.05690	PTEN
PMC4167033 F7	PFOCR	0.05690	PTEN
PMC6372777 F2	PFOCR	0.05690	CLOCK
PMC4202134 F7	PFOCR	0.05690	PTEN
PMC4206998 F2	PFOCR	0.05690	PTEN
PMC4214092 F1	PFOCR	0.05690	ATM
PMC6413120 F1	PFOCR	0.05690	ATM
PMC4223653 F3	PFOCR	0.05690	PTEN
PMC6433964 F3	PFOCR	0.05690	ATM
PMC4243082 F1	PFOCR	0.05690	ATM
PMC4251736 F4	PFOCR	0.05690	PTEN
PMC6441234 F1	PFOCR	0.05690	PTEN
PMC4265676 F7	PFOCR	0.05690	ATM
PMC4268391 F1	PFOCR	0.05690	PTEN
PMC4268999 F2	PFOCR	0.05690	PTEN
PMC4272565 F6	PFOCR	0.05690	ATM
PMC6477881 F2	PFOCR	0.05690	PTEN
PMC4285772 F7	PFOCR	0.05690	PTEN
PMC6518354 F1	PFOCR	0.05690	PTEN
PMC4329227 F2	PFOCR	0.05690	ATM
PMC6531411 F1	PFOCR	0.05690	PTEN
PMC4350902 F3	PFOCR	0.05690	PTEN
PMC6544834 F1	PFOCR	0.05690	PTEN
PMC6563036 F2	PFOCR	0.05690	PTEN
PMC6563036 F3	PFOCR	0.05690	PTEN
PMC6585524 F1	PFOCR	0.05690	CLOCK
PMC4384220 F1	PFOCR	0.05690	PTEN
PMC6593070 F7	PFOCR	0.05690	PTEN
PMC4394621 F7	PFOCR	0.05690	PTEN
PMC4403295 F2	PFOCR	0.05690	PTEN
PMC4407294 F1	PFOCR	0.05690	PTEN
PMC6627878 F2	PFOCR	0.05690	PTEN
PMC4453439 F1	PFOCR	0.05690	PTEN
PMC6694749 F5	PFOCR	0.05690	ATM
PMC6712457 F1	PFOCR	0.05690	PTEN
PMC6722208 F1	PFOCR	0.05690	CLOCK
PMC6726207 F1	PFOCR	0.05690	ATM
PMC4501477 F3	PFOCR	0.05690	ATM
PMC4508672 F2	PFOCR	0.05690	ATM
PMC4545213 F4	PFOCR	0.05690	CLOCK
PMC6802183 F7	PFOCR	0.05690	PTEN
PMC6805690 F4	PFOCR	0.05690	PTEN
PMC4580658 F1	PFOCR	0.05690	PTEN
PMC4581028 F1	PFOCR	0.05690	PTEN
PMC6858307 F1	PFOCR	0.05690	ATM
PMC4613848 F2	PFOCR	0.05690	ATM
PMC6875203 F3	PFOCR	0.05690	ATM
PMC6895093 F15	PFOCR	0.05690	ATM
PMC3091413 F4	PFOCR	0.05690	PTEN;ATM
PMC7902134 F3	PFOCR	0.05690	ELN;PTEN
PMC1501125 F1	PFOCR	0.05690	PTEN
PMC7366241 F1	PFOCR	0.05690	PTEN
PMC4691146 F2	PFOCR	0.05690	PTEN
PMC7961726 F2	PFOCR	0.05690	PTEN
PMC4706528 F1	PFOCR	0.05690	PTEN
PMC2192627 F1	PFOCR	0.05690	ATM
PMC7563273 F3	PFOCR	0.05690	PTEN
PMC4713514 F5	PFOCR	0.05690	PTEN
PMC2254585 F5	PFOCR	0.05690	PTEN
PMC4730344 F4	PFOCR	0.05690	ATM
PMC7821787 F1	PFOCR	0.05690	PTEN
PMC4737002 F1	PFOCR	0.05690	PTEN
PMC7461110 F1	PFOCR	0.05690	ATM
PMC2518078 F1	PFOCR	0.05690	PTEN
PMC2519122 F1	PFOCR	0.05690	PTEN
PMC4761106 F2	PFOCR	0.05690	ACD
PMC4762492 F1	PFOCR	0.05690	PTEN
PMC2575530 F2	PFOCR	0.05690	PTEN
PMC2577004 F1	PFOCR	0.05690	PTEN
PMC6953055 F1	PFOCR	0.05690	PTEN
PMC7081792 F1	PFOCR	0.05690	PTEN
PMC4800296 F1	PFOCR	0.05690	PTEN
PMC7198750 F2	PFOCR	0.05690	ATM
PMC7689244 F9	PFOCR	0.05690	PTEN
PMC4812578 F1	PFOCR	0.05690	PTEN
PMC4818970 F3	PFOCR	0.05690	PTEN
PMC4821380 F1	PFOCR	0.05690	PTEN
PMC7264900 F4	PFOCR	0.05690	ACD
PMC7520847 F1	PFOCR	0.05690	PTEN
PMC4831128 F6	PFOCR	0.05690	NPC1
PMC2696318 F3	PFOCR	0.05690	PTEN
PMC2696318 F4	PFOCR	0.05690	ATM
PMC2698322 F3	PFOCR	0.05690	PTEN
PMC4865316 F8	PFOCR	0.05690	PTEN
PMC7497304 F1	PFOCR	0.05690	PTEN
PMC7766288 F2	PFOCR	0.05690	PTEN
PMC4890468 F2	PFOCR	0.05690	PTEN
PMC7836194 F2	PFOCR	0.05690	PTEN
PMC7379200 F3	PFOCR	0.05690	PTEN
PMC4905241 F1	PFOCR	0.05690	ATM
PMC2777340 F4	PFOCR	0.05690	PTEN
PMC2783472 F1	PFOCR	0.05690	ATM
PMC7841880 F1	PFOCR	0.05690	PTEN
PMC2801237 F5	PFOCR	0.05690	ATM
PMC2808051 F6	PFOCR	0.05690	PTEN
PMC7780046 F3	PFOCR	0.05690	PTEN
PMC2847476 F3	PFOCR	0.05690	PTEN
PMC2849843 F1	PFOCR	0.05690	PTEN
PMC2854249 F2	PFOCR	0.05690	PTEN
PMC4985526 F1	PFOCR	0.05690	PTEN
PMC5031078 F1	PFOCR	0.05690	PTEN
PMC2905064 F2	PFOCR	0.05690	PTEN
PMC2911501 F3	PFOCR	0.05690	PTEN
PMC5043614 F1	PFOCR	0.05690	PTEN
PMC7139634 F6	PFOCR	0.05690	PTEN
PMC8005514 F4	PFOCR	0.05690	PTEN
PMC5137819 F1	PFOCR	0.05690	PTEN
PMC7714932 F2	PFOCR	0.05690	PTEN
PMC5154738 F2	PFOCR	0.05690	PTEN
PMC8106186 F1	PFOCR	0.05690	PTEN
PMC6948367 F3	PFOCR	0.05690	ATM
PMC7603366 F2	PFOCR	0.05690	ATM
PMC7605288 F1	PFOCR	0.05690	ATM
PMC5216829 F1	PFOCR	0.05690	PTEN
PMC3049553 F1	PFOCR	0.05690	PTEN
PMC3065765 F3	PFOCR	0.05690	PTEN
PMC5267336 F1	PFOCR	0.05690	PTEN
PMC7192953 F3	PFOCR	0.05690	ATM
PMC7857022 F1	PFOCR	0.05690	PTEN
PMC5293166 F4	PFOCR	0.05690	PTEN
PMC7057837 F1	PFOCR	0.05690	ATM
PMC3109866 F1	PFOCR	0.05690	PTEN
PMC3121540 F4	PFOCR	0.05690	FBN1
PMC7364818 F7	PFOCR	0.05690	PTEN
PMC3128635 F1	PFOCR	0.05690	PTEN
PMC3132181 F1	PFOCR	0.05690	ATM
PMC3132554 F2	PFOCR	0.05690	PTEN
PMC3142564 F1	PFOCR	0.05690	PTEN
PMC3143906 F3	PFOCR	0.05690	PTEN
PMC7600476 F3	PFOCR	0.05690	PTEN
PMC5350147 F1	PFOCR	0.05690	PTEN
PMC5355173 F3	PFOCR	0.05690	PTEN
PMC7934064 F2	PFOCR	0.05690	ATM
PMC3164150 F2	PFOCR	0.05690	PTEN
PMC3166778 F1	PFOCR	0.05690	PTEN
PMC3171706 F3	PFOCR	0.05690	ATM
PMC5384027 F1	PFOCR	0.05690	ATM
PMC3207219 F1	PFOCR	0.05690	PTEN
PMC5407862 F1	PFOCR	0.05690	PTEN
PMC3230308 F1	PFOCR	0.05690	PTEN
PMC3245719 F1	PFOCR	0.05690	PTEN
PMC3248149 F3	PFOCR	0.05690	PTEN
PMC5439543 F1	PFOCR	0.05690	ATM
PMC3267157 F2	PFOCR	0.05690	ATM
PMC7985550 F3	PFOCR	0.05690	PTEN
PMC7407194 F2	PFOCR	0.05690	ATM
PMC3287012 F1	PFOCR	0.05690	PTEN
PMC3289952 F2	PFOCR	0.05690	PTEN
PMC3293935 F4	PFOCR	0.05690	PTEN
PMC5482757 F3	PFOCR	0.05690	PTEN
PMC3308137 F2	PFOCR	0.05690	PTEN
PMC5485291 F2	PFOCR	0.05690	PTEN
PMC5485763 F2	PFOCR	0.05690	PTEN
PMC7714932 F4	PFOCR	0.05690	PTEN
PMC7116063 F7	PFOCR	0.05690	NPC1
PMC5501176 F3	PFOCR	0.05690	ATM
PMC5501768 F1	PFOCR	0.05690	PTEN
PMC3356073 F1	PFOCR	0.05690	PTEN
PMC5520851 F1	PFOCR	0.05690	PTEN
PMC3360162 F2	PFOCR	0.05690	PTEN
PMC5530849 F4	PFOCR	0.05690	ATM
PMC3375679 F2	PFOCR	0.05690	PTEN
PMC5541427 F1	PFOCR	0.05690	ATM
PMC8037356 F7	PFOCR	0.05690	PTEN
PMC5559046 F3	PFOCR	0.05690	PTEN
PMC5562846 F1	PFOCR	0.05690	ATM
PMC7685642 F1	PFOCR	0.05690	PTEN
PMC7426728 F2	PFOCR	0.05690	PTEN
PMC5573869 F6	PFOCR	0.05690	ATM
PMC5581728 F2	PFOCR	0.05690	PTEN
PMC5597736 F1	PFOCR	0.05690	ATM
PMC5601171 F5	PFOCR	0.05690	PTEN
PMC7082927 F1	PFOCR	0.05690	PTEN
PMC7269781 F3	PFOCR	0.05690	ATM
PMC5618535 F2	PFOCR	0.05690	ATM
PMC5984665 F1	PFOCR	0.05690	PTEN
PMC3467044 F9	PFOCR	0.05690	TET2
PMC3484277 F1	PFOCR	0.05690	PTEN
PMC3484421 F2	PFOCR	0.05690	PTEN
PMC7142266 F3	PFOCR	0.05690	ATM
PMC3496019 F2	PFOCR	0.05690	PTEN
PMC3508196 F1	PFOCR	0.05690	PTEN
PMC3516830 F2	PFOCR	0.05690	PTEN
PMC3522801 F1	PFOCR	0.05690	ATM
PMC7344784 F5	PFOCR	0.05690	ATM
PMC5701012 F7	PFOCR	0.05690	ATM
PMC7490765 F5	PFOCR	0.05690	ATM
PMC6728578 F9	PFOCR	0.05690	ATM
PMC3559989 F6	PFOCR	0.05690	PTEN
PMC3588076 F3	PFOCR	0.05690	PTEN
PMC3598852 F3	PFOCR	0.05690	PTEN
PMC3601842 F1	PFOCR	0.05690	PTEN
PMC5760356 F1	PFOCR	0.05690	PTEN
PMC3610211 F1	PFOCR	0.05690	PTEN
PMC3616322 F2	PFOCR	0.05690	PTEN
PMC5789890 F3	PFOCR	0.05690	PTEN
PMC7140047 F2	PFOCR	0.05690	PTEN
PMC3634910 F1	PFOCR	0.05690	PTEN
PMC6874786 F1	PFOCR	0.05690	PTEN
PMC3669661 F1	PFOCR	0.05690	PTEN
PMC5826840 F8	PFOCR	0.05690	PTEN
PMC3673972 F10	PFOCR	0.05690	PTEN
PMC7737552 F1	PFOCR	0.05690	PTEN
PMC3695482 F2	PFOCR	0.05690	ATM
PMC5851329 F4	PFOCR	0.05690	PTEN
PMC3702256 F1	PFOCR	0.05690	ATM
PMC3708799 F2	PFOCR	0.05690	PTEN
PMC7249037 F5	PFOCR	0.05690	ATM
PMC3733450 F2	PFOCR	0.05690	PTEN
PMC3736320 F1	PFOCR	0.05690	PTEN
PMC7821223 F5	PFOCR	0.05690	GLIS2
PMC3749695 F8	PFOCR	0.05690	PTEN
PMC3754142 F3	PFOCR	0.05690	ATM
PMC3759013 F1	PFOCR	0.05690	PTEN
PMC7934645 F1	PFOCR	0.05690	PTEN
PMC3767923 F6	PFOCR	0.05690	ATM
PMC6986459 F1	PFOCR	0.05690	PTEN
PMC3774138 F2	PFOCR	0.05690	PTEN
PMC5941822 F1	PFOCR	0.05690	PTEN
PMC5968105 F1	PFOCR	0.05690	ATM
PMC7912927 F1	PFOCR	0.05690	PTEN
PMC6000455 F1	PFOCR	0.05690	PTEN
PMC3861317 F3	PFOCR	0.05690	ATM
PMC7400965 F3	PFOCR	0.05690	PTEN
PMC6027159 F13	PFOCR	0.05690	ATM
PMC3874419 F1	PFOCR	0.05690	PTEN
PMC6493983 F1	PFOCR	0.05690	ATM
PMC3890408 F2	PFOCR	0.05690	PTEN
PMC6057898 F3	PFOCR	0.05690	CLOCK
PMC6063820 F2	PFOCR	0.05690	PTEN
PMC6085483 F2	PFOCR	0.05690	PTEN
PMC6086983 F4	PFOCR	0.05690	ACD
PMC6089846 F5	PFOCR	0.05690	PTEN
PMC3922094 F2	PFOCR	0.05690	PTEN
PMC3926670 F4	PFOCR	0.05690	PTEN
PMC3960348 F1	PFOCR	0.05690	PTEN
PMC6136097 F1	PFOCR	0.05690	PTEN
PMC6139039 F1	PFOCR	0.05690	PTEN
PMC6144938 F3	PFOCR	0.05690	NPC1
PMC6162708 F1	PFOCR	0.05690	ATM
PMC3994981 F2	PFOCR	0.05690	PTEN
PMC4018451 F1	PFOCR	0.05690	PTEN
PMC6209233 F10	PFOCR	0.05690	PTEN
PMC6217807 F6	PFOCR	0.05690	PTEN
PMC6226233 F1	PFOCR	0.05690	ATM
PMC4048950 F10	PFOCR	0.05690	ATM
PMC6242950 F3	PFOCR	0.05690	PTEN
PMC6245348 F6	PFOCR	0.05690	PTEN
PMC4064951 F2	PFOCR	0.05690	PTEN
PMC6271242 F1	PFOCR	0.05690	PTEN
PMC6286919 F1	PFOCR	0.05690	PTEN
PMC6288939 F6	PFOCR	0.05690	PTEN
PMC4106164 F1	PFOCR	0.05690	PTEN
PMC4149376 F8	PFOCR	0.05690	BSN
PMC4158873 F3	PFOCR	0.05690	PTEN
PMC4172058 F1	PFOCR	0.05690	PTEN
PMC6386234 F1	PFOCR	0.05690	ATM
PMC4203741 F5	PFOCR	0.05690	PTEN
PMC4209417 F2	PFOCR	0.05690	PTEN
PMC6438456 F10	PFOCR	0.05690	PTEN
PMC4265312 F2	PFOCR	0.05690	PTEN
PMC4267650 F6	PFOCR	0.05690	ATM
PMC6470689 F1	PFOCR	0.05690	PTEN
PMC4287801 F1	PFOCR	0.05690	FBN1
PMC6491380 F9	PFOCR	0.05690	PTEN
PMC4303322 F4	PFOCR	0.05690	ATM
PMC4306509 F6	PFOCR	0.05690	PTEN
PMC6533683 F3	PFOCR	0.05690	PTEN
PMC6534082 F1	PFOCR	0.05690	TET2
PMC6539103 F2	PFOCR	0.05690	PTEN
PMC6540205 F1	PFOCR	0.05690	PTEN
PMC6540463 F3	PFOCR	0.05690	PTEN
PMC4370098 F7	PFOCR	0.05690	PTEN
PMC4375924 F5	PFOCR	0.05690	PTEN
PMC6580874 F3	PFOCR	0.05690	PTEN
PMC6600269 F1	PFOCR	0.05690	PTEN
PMC4407294 F2	PFOCR	0.05690	PTEN
PMC6632497 F5	PFOCR	0.05690	PTEN
PMC4453272 F2	PFOCR	0.05690	PTEN
PMC4461826 F1	PFOCR	0.05690	ATM
PMC4483546 F1	PFOCR	0.05690	PTEN
PMC4493053 F7	PFOCR	0.05690	PTEN
PMC4522377 F1	PFOCR	0.05690	ATM
PMC4529918 F1	PFOCR	0.05690	PTEN
PMC4532404 F7	PFOCR	0.05690	PTEN
PMC4555078 F1	PFOCR	0.05690	PTEN
PMC6830338 F1	PFOCR	0.05690	PTEN
PMC6858516 F1	PFOCR	0.05690	ATM
PMC6876670 F6	PFOCR	0.05690	PTEN
PMC4618289 F1	PFOCR	0.05690	PTEN
PMC6889474 F3	PFOCR	0.05690	PTEN
PMC7932549 F2	PFOCR	0.05690	ACD;ATM
PMC4633447 F4	PFOCR	0.05690	PTEN
PMC4676894 F2	PFOCR	0.05690	PTEN
PMC7559774 F3	PFOCR	0.05690	PTEN
PMC6773405 F4	PFOCR	0.05690	PTEN
PMC1929113 F6	PFOCR	0.05690	ATM
PMC4694793 F3	PFOCR	0.05690	PTEN
PMC4694849 F4	PFOCR	0.05690	PTEN
PMC4701046 F2	PFOCR	0.05690	PTEN
PMC2174913 F2	PFOCR	0.05690	ATM
PMC2180215 F1	PFOCR	0.05690	PTEN
PMC4708174 F1	PFOCR	0.05690	PTEN
PMC2358943 F1	PFOCR	0.05690	PTEN
PMC6901970 F1	PFOCR	0.05690	PTEN
PMC6895808 F1	PFOCR	0.05690	PTEN
PMC4767459 F2	PFOCR	0.05690	PTEN
PMC7232014 F1	PFOCR	0.05690	SNX14
PMC4783232 F1	PFOCR	0.05690	KDM6A
PMC4801794 F2	PFOCR	0.05690	PTEN
PMC2650010 F1	PFOCR	0.05690	PTEN
PMC8003318 F3	PFOCR	0.05690	TET2
PMC2660918 F2	PFOCR	0.05690	ATM
PMC4816188 F1	PFOCR	0.05690	ATM
PMC7107758 F4	PFOCR	0.05690	PTEN
PMC4833098 F3	PFOCR	0.05690	ACD
PMC2710138 F2	PFOCR	0.05690	PTEN
PMC7913382 F6	PFOCR	0.05690	PTEN
PMC8071330 F3	PFOCR	0.05690	PTEN
PMC2742584 F7	PFOCR	0.05690	ATM
PMC4888492 F2	PFOCR	0.05690	PTEN
PMC2749725 F1	PFOCR	0.05690	PTEN
PMC2755611 F1	PFOCR	0.05690	PTEN
PMC2757120 F1	PFOCR	0.05690	PTEN
PMC2759177 F3	PFOCR	0.05690	PTEN
PMC4905335 F1	PFOCR	0.05690	ATM
PMC4924339 F2	PFOCR	0.05690	ATM
PMC2801257 F1	PFOCR	0.05690	PTEN
PMC7295848 F1	PFOCR	0.05690	PTEN
PMC2832191 F3a	PFOCR	0.05690	PTEN
PMC4971383 F1	PFOCR	0.05690	CLOCK
PMC2842081 F1	PFOCR	0.05690	ATM
PMC4975146 F3	PFOCR	0.05690	PTEN
PMC4980327 F1	PFOCR	0.05690	PTEN
PMC2854285 F1	PFOCR	0.05690	PTEN
PMC2857179 F1	PFOCR	0.05690	TET2
PMC4983259 F1	PFOCR	0.05690	PTEN
PMC4988688 F3	PFOCR	0.05690	PTEN
PMC8052633 F2	PFOCR	0.05690	ATM
PMC5006112 F1	PFOCR	0.05690	PTEN
PMC7897327 F2	PFOCR	0.05690	PTEN
PMC8070205 F5	PFOCR	0.05690	ATM
PMC5056247 F1	PFOCR	0.05690	PTEN
PMC2928685 F1	PFOCR	0.05690	PTEN
PMC5088510 F3	PFOCR	0.05690	PTEN
PMC2952191 F2	PFOCR	0.05690	PTEN
PMC2954851 F2	PFOCR	0.05690	ATM
PMC5122440 F2	PFOCR	0.05690	PTEN
PMC5141361 F3	PFOCR	0.05690	PTEN
PMC5143322 F1	PFOCR	0.05690	PTEN
PMC3011942 F1	PFOCR	0.05690	PTEN
PMC3012004 F2	PFOCR	0.05690	PTEN
PMC5187887 F1	PFOCR	0.05690	ATM
PMC3037747 F4	PFOCR	0.05690	PTEN
PMC5206770 F10	PFOCR	0.05690	PTEN
PMC7718646 F1	PFOCR	0.05690	PTEN
PMC5216781 F4	PFOCR	0.05690	ATM
PMC7746821 F1	PFOCR	0.05690	ATM
PMC8060460 F1	PFOCR	0.05690	PTEN
PMC3071831 F7	PFOCR	0.05690	PTEN
PMC5290741 F5	PFOCR	0.05690	PTEN
PMC3092273 F1	PFOCR	0.05690	PTEN
PMC3101870 F1	PFOCR	0.05690	PTEN
PMC5297831 F2	PFOCR	0.05690	PTEN
PMC5298863 F4	PFOCR	0.05690	PTEN
PMC3107100 F1	PFOCR	0.05690	PTEN
PMC3109102 F1	PFOCR	0.05690	PTEN
PMC8047423 F1	PFOCR	0.05690	PTEN
PMC3134378 F3	PFOCR	0.05690	PTEN
PMC7296058 F4	PFOCR	0.05690	PTEN
PMC5343902 F2	PFOCR	0.05690	PTEN
PMC5346319 F4	PFOCR	0.05690	ATM
PMC3151145 F1	PFOCR	0.05690	NPC1
PMC5354803 F5	PFOCR	0.05690	PTEN
PMC5356785 F1	PFOCR	0.05690	PTEN
PMC5382109 F2	PFOCR	0.05690	PTEN
PMC540032 F1	PFOCR	0.05690	PTEN
PMC7970116 F3	PFOCR	0.05690	PTEN
PMC3226194 F7	PFOCR	0.05690	ATM
PMC5412884 F1	PFOCR	0.05690	PTEN
PMC8032655 F6	PFOCR	0.05690	PTEN
PMC5436301 F6	PFOCR	0.05690	PTEN
PMC5445933 F3	PFOCR	0.05690	PTEN
PMC3263550 F2	PFOCR	0.05690	PTEN
PMC8013977 F6	PFOCR	0.05690	PTEN
PMC3268617 F2	PFOCR	0.05690	ELN
PMC5476263 F2	PFOCR	0.05690	ATM
PMC3303613 F1	PFOCR	0.05690	PTEN
PMC7226606 F1	PFOCR	0.05690	PTEN
PMC3314865 F3	PFOCR	0.05690	PTEN
PMC5488809 F2	PFOCR	0.05690	PTEN
PMC3326643 F2	PFOCR	0.05690	PTEN
PMC3337621 F2	PFOCR	0.05690	PTEN
PMC3384423 F1	PFOCR	0.05690	PTEN
PMC5559174 F14	PFOCR	0.05690	CLOCK
PMC5589626 F7	PFOCR	0.05690	PTEN
PMC3425429 F1	PFOCR	0.05690	PTEN
PMC5593680 F3	PFOCR	0.05690	ATM
PMC5608693 F6	PFOCR	0.05690	TET2
PMC3466514 F1	PFOCR	0.05690	PTEN
PMC5646344 F1	PFOCR	0.05690	ATM
PMC7606751 F1	PFOCR	0.05690	TET2
PMC3499189 F3	PFOCR	0.05690	PTEN
PMC7952444 F4	PFOCR	0.05690	PTEN
PMC5693031 F7	PFOCR	0.05690	PTEN
PMC5695117 F8	PFOCR	0.05690	PTEN
PMC7868698 F2	PFOCR	0.05690	ATM
PMC3544293 F2	PFOCR	0.05690	PTEN
PMC5726441 F6	PFOCR	0.05690	PTEN
PMC3573143 F2	PFOCR	0.05690	PTEN
PMC7076804 F5	PFOCR	0.05690	ATM
PMC5746415 F1	PFOCR	0.05690	PTEN
PMC5746469 F3	PFOCR	0.05690	PTEN
PMC7339281 F2	PFOCR	0.05690	PTEN
PMC7876795 F3	PFOCR	0.05690	PTEN
PMC7412373 F1	PFOCR	0.05690	PTEN
PMC5757216 F1	PFOCR	0.05690	CLOCK
PMC5763539 F4	PFOCR	0.05690	PTEN
PMC7651862 F8	PFOCR	0.05690	PTEN
PMC5797541 F1	PFOCR	0.05690	PTEN
PMC5823541 F1	PFOCR	0.05690	ATM
PMC3675677 F1	PFOCR	0.05690	PTEN
PMC3676795 F2	PFOCR	0.05690	PTEN
PMC3678929 F2	PFOCR	0.05690	PTEN
PMC5846637 F7	PFOCR	0.05690	PTEN
PMC5851908 F3	PFOCR	0.05690	PTEN
PMC6966492 F1	PFOCR	0.05690	ATM
PMC3707615 F5	PFOCR	0.05690	ATM
PMC3712008 F2	PFOCR	0.05690	PTEN
PMC3718392 F1	PFOCR	0.05690	PTEN
PMC8036642 F3	PFOCR	0.05690	PTEN
PMC3731360 F6	PFOCR	0.05690	VAV3
PMC3735707 F3	PFOCR	0.05690	PTEN
PMC5904768 F5	PFOCR	0.05690	ATM
PMC3757391 F1	PFOCR	0.05690	ATM
PMC3759859 F2	PFOCR	0.05690	PTEN
PMC3766375 F3	PFOCR	0.05690	PTEN
PMC7117101 F2	PFOCR	0.05690	PTEN
PMC3775637 F3	PFOCR	0.05690	PTEN
PMC7573235 F3	PFOCR	0.05690	PTEN
PMC5966388 F6	PFOCR	0.05690	PTEN
PMC5967272 F1	PFOCR	0.05690	PTEN
PMC5975105 F1	PFOCR	0.05690	NPC1
PMC3824660 F2	PFOCR	0.05690	PTEN
PMC5994774 F2	PFOCR	0.05690	PTEN
PMC3855612 F4	PFOCR	0.05690	PTEN
PMC7520711 F1	PFOCR	0.05690	PTEN
PMC6412134 F1	PFOCR	0.05690	ATM
PMC6059364 F2	PFOCR	0.05690	PTEN
PMC3905242 F1	PFOCR	0.05690	ATM
PMC3916571 F7	PFOCR	0.05690	PTEN
PMC6118308 F1	PFOCR	0.05690	PTEN
PMC3979452 F4	PFOCR	0.05690	PTEN
PMC6158718 F1	PFOCR	0.05690	PTEN
PMC6168630 F1	PFOCR	0.05690	PTEN
PMC4008642 F1	PFOCR	0.05690	PTEN
PMC4018451 F2	PFOCR	0.05690	PTEN
PMC4019832 F2	PFOCR	0.05690	PTEN
PMC6199630 F6	PFOCR	0.05690	ATM
PMC4028840 F1	PFOCR	0.05690	PTEN
PMC4037353 F1	PFOCR	0.05690	PTEN
PMC4038991 F4	PFOCR	0.05690	CLOCK
PMC4048572 F8	PFOCR	0.05690	PTEN
PMC6252330 F1	PFOCR	0.05690	PTEN
PMC4058194 F6	PFOCR	0.05690	ATM
PMC6261508 F1	PFOCR	0.05690	PTEN
PMC4069269 F1	PFOCR	0.05690	PTEN
PMC4074565 F1	PFOCR	0.05690	FNIP1
PMC4089452 F2	PFOCR	0.05690	PTEN
PMC4092857 F3	PFOCR	0.05690	ATM
PMC4097023 F6	PFOCR	0.05690	ATM
PMC6305103 F2	PFOCR	0.05690	PTEN
PMC6322652 F1	PFOCR	0.05690	PTEN
PMC6322655 F1	PFOCR	0.05690	PTEN
PMC6337367 F1	PFOCR	0.05690	PTEN
PMC4150436 F2	PFOCR	0.05690	PTEN
PMC4157363 F1	PFOCR	0.05690	PTEN
PMC6366304 F1	PFOCR	0.05690	PTEN
PMC4191248 F2	PFOCR	0.05690	PTEN
PMC6401500 F2	PFOCR	0.05690	ATM
PMC4214862 F1	PFOCR	0.05690	PTEN
PMC4227160 F4	PFOCR	0.05690	ATM
PMC6437734 F1	PFOCR	0.05690	PTEN
PMC4258093 F1	PFOCR	0.05690	PTEN
PMC4264417 F1	PFOCR	0.05690	PTEN
PMC6462501 F2	PFOCR	0.05690	ATM
PMC4299512 F1	PFOCR	0.05690	PTEN
PMC4302085 F1	PFOCR	0.05690	PTEN
PMC4370290 F3	PFOCR	0.05690	ATM
PMC6580974 F9	PFOCR	0.05690	PTEN
PMC4384662 F4a	PFOCR	0.05690	PTEN
PMC6627250 F1	PFOCR	0.05690	PTEN
PMC6627600 F1	PFOCR	0.05690	PTEN
PMC4414306 F5	PFOCR	0.05690	PTEN
PMC6628314 F1	PFOCR	0.05690	PTEN
PMC6629629 F2	PFOCR	0.05690	PTEN
PMC4442886 F1	PFOCR	0.05690	PTEN
PMC6675248 F1	PFOCR	0.05690	PTEN
PMC4449903 F1	PFOCR	0.05690	VAV3
PMC6711852 F2	PFOCR	0.05690	PTEN
PMC4480196 F2	PFOCR	0.05690	PTEN
PMC4511781 F1	PFOCR	0.05690	PTEN
PMC6746687 F3	PFOCR	0.05690	ATM
PMC6770909 F1	PFOCR	0.05690	PTEN
PMC4546439 F2	PFOCR	0.05690	ATM
PMC6818007 F1	PFOCR	0.05690	ATM
PMC4598780 F1	PFOCR	0.05690	ATM
PMC4599573 F2	PFOCR	0.05690	ATM
PMC6862675 F4	PFOCR	0.05690	ELN
PMC4631973 F1	PFOCR	0.05690	PTEN
PMC7346436 F8	PFOCR	0.05690	PTEN;ATM
PMC7385189 F2	PFOCR	0.05690	PTEN
PMC7990367 F3	PFOCR	0.05690	ATM
PMC4696840 F3	PFOCR	0.05690	PTEN
PMC4707207 F1	PFOCR	0.05690	PTEN
PMC7838196 F8	PFOCR	0.05690	PTEN
PMC2263022 F6	PFOCR	0.05690	ATM
PMC4721605 F2	PFOCR	0.05690	PTEN
PMC4724176 F2	PFOCR	0.05690	PTEN
PMC7974027 F7	PFOCR	0.05690	PTEN
PMC4747023 F3	PFOCR	0.05690	PTEN
PMC4747800 F1	PFOCR	0.05690	PTEN
PMC2579334 F3	PFOCR	0.05690	PTEN
PMC2583357 F1	PFOCR	0.05690	PTEN
PMC2606015 F9	PFOCR	0.05690	VAV3
PMC7588667 F4	PFOCR	0.05690	ATM
PMC2671988 F2	PFOCR	0.05690	PTEN
PMC4826392 F2	PFOCR	0.05690	TET2
PMC7792208 F1	PFOCR	0.05690	PTEN
PMC2688755 F2	PFOCR	0.05690	ATM
PMC7268735 F1	PFOCR	0.05690	ATM
PMC7764600 F2	PFOCR	0.05690	PTEN
PMC7412063 F4	PFOCR	0.05690	ATM
PMC2716541 F6	PFOCR	0.05690	PTEN
PMC2720262 F1	PFOCR	0.05690	PTEN
PMC7412373 F3	PFOCR	0.05690	PTEN
PMC2756045 F3	PFOCR	0.05690	PTEN
PMC7653700 F3	PFOCR	0.05690	ATM
PMC2778015 F3	PFOCR	0.05690	ATM
PMC2783472 F2	PFOCR	0.05690	ATM
PMC2784121 F6	PFOCR	0.05690	VAV3
PMC7573235 F4	PFOCR	0.05690	PTEN
PMC2807379 F4	PFOCR	0.05690	GLIS2
PMC2815088 F5	PFOCR	0.05690	PTEN
PMC2834432 F1	PFOCR	0.05690	PTEN
PMC4979452 F4	PFOCR	0.05690	PTEN
PMC2878851 F1	PFOCR	0.05690	PTEN
PMC5006394 F2	PFOCR	0.05690	PTEN
PMC5010983 F1	PFOCR	0.05690	PTEN
PMC5022960 F4	PFOCR	0.05690	CLOCK
PMC7192886 F1	PFOCR	0.05690	ATM
PMC2908475 F2	PFOCR	0.05690	PTEN
PMC7305134 F4	PFOCR	0.05690	PTEN
PMC5056327 F1	PFOCR	0.05690	PTEN
PMC7895883 F1	PFOCR	0.05690	TET2
PMC7605157 F2	PFOCR	0.05690	ATM
PMC5070418 F1	PFOCR	0.05690	PTEN
PMC5076770 F2	PFOCR	0.05690	PTEN
PMC2949481 F2	PFOCR	0.05690	PTEN
PMC7830632 F2	PFOCR	0.05690	PTEN
PMC5116261 F1	PFOCR	0.05690	PTEN
PMC3012004 F1	PFOCR	0.05690	PTEN
PMC3030969 F1	PFOCR	0.05690	ATM
PMC5178148 F2	PFOCR	0.05690	PTEN
PMC5190133 F1	PFOCR	0.05690	PTEN
PMC3062054 F2	PFOCR	0.05690	PTEN
PMC3069839 F5	PFOCR	0.05690	ATM
PMC5259907 F4	PFOCR	0.05690	ATM
PMC7751413 F1	PFOCR	0.05690	PTEN
PMC8027489 F1	PFOCR	0.05690	PTEN
PMC3091517 F2	PFOCR	0.05690	PTEN
PMC5294251 F7	PFOCR	0.05690	ATM
PMC7982411 F1	PFOCR	0.05690	PTEN
PMC3108053 F1	PFOCR	0.05690	ATM
PMC5314913 F1	PFOCR	0.05690	PTEN
PMC7885861 F1	PFOCR	0.05690	PTEN
PMC3132181 F2	PFOCR	0.05690	ATM
PMC5345933 F2a	PFOCR	0.05690	ATM
PMC3148828 F4	PFOCR	0.05690	ATM
PMC5352101 F3	PFOCR	0.05690	PTEN
PMC7352656 F1	PFOCR	0.05690	PTEN
PMC7110906 F1	PFOCR	0.05690	PTEN
PMC5374322 F1	PFOCR	0.05690	PTEN
PMC5389977 F3	PFOCR	0.05690	PTEN
PMC5389977 F4	PFOCR	0.05690	PTEN
PMC3213329 F3	PFOCR	0.05690	PTEN
PMC7544845 F6	PFOCR	0.05690	PTEN
PMC7352479 F2	PFOCR	0.05690	PTEN
PMC3241001 F1	PFOCR	0.05690	PTEN
PMC3245119 F2	PFOCR	0.05690	PTEN
PMC7876385 F3	PFOCR	0.05690	PTEN
PMC5449256 F1	PFOCR	0.05690	PTEN
PMC7603200 F4	PFOCR	0.05690	PTEN
PMC3295063 F2	PFOCR	0.05690	ATM
PMC5480880 F6	PFOCR	0.05690	PTEN
PMC3296807 F1	PFOCR	0.05690	PTEN
PMC7751468 F6	PFOCR	0.05690	PTEN
PMC3324026 F1	PFOCR	0.05690	PTEN
PMC7047626 F4	PFOCR	0.05690	ATM
PMC3336066 F2	PFOCR	0.05690	ATM
PMC5504240 F1	PFOCR	0.05690	CLOCK
PMC8020906 F5	PFOCR	0.05690	PTEN
PMC3356574 F3	PFOCR	0.05690	ATM
PMC3359655 F1	PFOCR	0.05690	PTEN
PMC3367865 F5	PFOCR	0.05690	PTEN
PMC5535903 F2	PFOCR	0.05690	ATM
PMC7528506 F1	PFOCR	0.05690	ATM
PMC5547476 F9	PFOCR	0.05690	PTEN
PMC3392049 F3	PFOCR	0.05690	PTEN
PMC7566803 F7	PFOCR	0.05690	ATM
PMC3413411 F1	PFOCR	0.05690	PTEN
PMC7220691 F4	PFOCR	0.05690	PTEN
PMC7028932 F2	PFOCR	0.05690	PTEN
PMC5602684 F1	PFOCR	0.05690	PTEN
PMC6945546 F3	PFOCR	0.05690	PTEN
PMC5610669 F2	PFOCR	0.05690	PTEN
PMC7600397 F4	PFOCR	0.05690	ATM
PMC7395405 F4	PFOCR	0.05690	PTEN
PMC5647180 F4	PFOCR	0.05690	SYNM
PMC3491089 F4	PFOCR	0.05690	PTEN
PMC5649420 F2	PFOCR	0.05690	PTEN
PMC3504424 F4	PFOCR	0.05690	PTEN
PMC5669809 F3	PFOCR	0.05690	PTEN
PMC3514620 F2	PFOCR	0.05690	ATM
PMC3517193 F1	PFOCR	0.05690	PTEN
PMC7982634 F3	PFOCR	0.05690	PTEN
PMC3522801 F2	PFOCR	0.05690	ATM
PMC3526371 F1	PFOCR	0.05690	PTEN
PMC5694782 F1	PFOCR	0.05690	ATM
PMC7145987 F4	PFOCR	0.05690	ATM
PMC5706502 F5	PFOCR	0.05690	PTEN
PMC5711377 SF3 1	PFOCR	0.05690	ATM
PMC3565545 F10	PFOCR	0.05690	ATM
PMC5729470 F1	PFOCR	0.05690	PTEN
PMC3588076 F2	PFOCR	0.05690	PTEN
PMC5754225 F1	PFOCR	0.05690	PTEN
PMC6864306 F5	PFOCR	0.05690	PTEN
PMC7690154 F1	PFOCR	0.05690	PTEN
PMC3645661 F1	PFOCR	0.05690	PTEN
PMC5817863 F1	PFOCR	0.05690	CLOCK
PMC7249489 F2	PFOCR	0.05690	PTEN
PMC5821033 F2	PFOCR	0.05690	PTEN
PMC5827745 F2	PFOCR	0.05690	PTEN
PMC5835589 F1	PFOCR	0.05690	ATM
PMC3693544 F2	PFOCR	0.05690	PTEN
PMC5860940 F2	PFOCR	0.05690	PTEN
PMC3713775 F2	PFOCR	0.05690	ATM
PMC7592369 F1	PFOCR	0.05690	PTEN
PMC8039141 F2	PFOCR	0.05690	ATM
PMC7648632 F1	PFOCR	0.05690	ATM
PMC5931986 F3	PFOCR	0.05690	ATM
PMC3784161 F1	PFOCR	0.05690	PTEN
PMC5983636 F1	PFOCR	0.05690	PTEN
PMC5987716 F2	PFOCR	0.05690	PTEN
PMC3844392 F1	PFOCR	0.05690	PTEN
PMC6039341 F3	PFOCR	0.05690	PTEN
PMC3916982 F2	PFOCR	0.05690	PTEN
PMC3931400 F3	PFOCR	0.05690	PTEN
PMC6121884 F1	PFOCR	0.05690	PTEN
PMC6141902 F1	PFOCR	0.05690	PTEN
PMC3995050 F1	PFOCR	0.05690	PTEN
PMC4001324 F1	PFOCR	0.05690	PTEN
PMC4037996 F1	PFOCR	0.05690	PTEN
PMC6275123 F3	PFOCR	0.05690	PTEN
PMC4104073 F2	PFOCR	0.05690	PTEN
PMC4107035 F3	PFOCR	0.05690	PTEN
PMC4107712 F1	PFOCR	0.05690	PTEN
PMC6311107 F4	PFOCR	0.05690	ATM
PMC6311798 F1	PFOCR	0.05690	PTEN
PMC6315857 F1	PFOCR	0.05690	ATM
PMC4139891 F1	PFOCR	0.05690	PTEN
PMC4148087 F6	PFOCR	0.05690	PTEN
PMC6347283 F1	PFOCR	0.05690	PTEN
PMC6347506 F2	PFOCR	0.05690	CLOCK
PMC6366304 F2	PFOCR	0.05690	PTEN
PMC6386826 F1	PFOCR	0.05690	PTEN
PMC6387042 F1	PFOCR	0.05690	PTEN
PMC6433939 F1	PFOCR	0.05690	PTEN
PMC6436762 F1	PFOCR	0.05690	PTEN
PMC6447777 F2	PFOCR	0.05690	PTEN
PMC4261029 F1	PFOCR	0.05690	PTEN
PMC6480367 F1	PFOCR	0.05690	PTEN
PMC6485060 F2	PFOCR	0.05690	PTEN
PMC6487791 F3	PFOCR	0.05690	ATM
PMC4306671 F3	PFOCR	0.05690	PTEN
PMC6523349 F4	PFOCR	0.05690	PTEN
PMC4324736 F3	PFOCR	0.05690	PTEN
PMC4325706 F3	PFOCR	0.05690	ATM
PMC6524185 F7	PFOCR	0.05690	PTEN
PMC6547487 F5	PFOCR	0.05690	ATM
PMC6584407 F7	PFOCR	0.05690	ATM
PMC4394599 F2	PFOCR	0.05690	PTEN
PMC6627906 F1	PFOCR	0.05690	PTEN
PMC6679095 F2	PFOCR	0.05690	PTEN
PMC4487054 F1	PFOCR	0.05690	PTEN
PMC4496332 F2	PFOCR	0.05690	PTEN
PMC4497751 F2	PFOCR	0.05690	PTEN
PMC6747262 F1	PFOCR	0.05690	ATM
PMC4523214 F1	PFOCR	0.05690	PTEN
PMC4524600 F5	PFOCR	0.05690	PTEN
PMC6770306 F2	PFOCR	0.05690	ATM
PMC6823248 F5	PFOCR	0.05690	PTEN
PMC6834478 F2	PFOCR	0.05690	PTEN
PMC6843238 F2	PFOCR	0.05690	TET2
PMC6858516 F4	PFOCR	0.05690	ATM
PMC6862031 F5	PFOCR	0.05690	PTEN
PMC6862444 F2	PFOCR	0.05690	PTEN
PMC6873406 F10	PFOCR	0.05690	PTEN
PMC4614871 F3	PFOCR	0.05690	ATM
PMC4621888 F1	PFOCR	0.05690	TET2
PMC4622843 F4	PFOCR	0.05690	FBN1
PMC4632950 F2	PFOCR	0.05690	PTEN
PMC7063815 F1	PFOCR	0.05799	PTEN
PMC4651715 F4	PFOCR	0.05799	PTEN
PMC7760867 F1	PFOCR	0.05799	ATM
PMC4710189 F1	PFOCR	0.05799	ATM
PMC4717619 F1	PFOCR	0.05799	PTEN
PMC6935693 F2	PFOCR	0.05799	ATM
PMC2553572 F2	PFOCR	0.05799	ATM
PMC7072649 F1	PFOCR	0.05799	PTEN
PMC7110753 F3	PFOCR	0.05799	PTEN
PMC4795487 F5	PFOCR	0.05799	ATM
PMC4808796 F1	PFOCR	0.05799	ATM
PMC7766727 F3	PFOCR	0.05799	PTEN
PMC2655678 F1	PFOCR	0.05799	ATM
PMC8064518 F1	PFOCR	0.05799	PTEN
PMC2674123 F10	PFOCR	0.05799	PTEN
PMC7937931 F4	PFOCR	0.05799	PTEN
PMC2714185 F1	PFOCR	0.05799	ATM
PMC7801920 F2	PFOCR	0.05799	PTEN
PMC4878148 F1	PFOCR	0.05799	PTEN
PMC4931673 F3	PFOCR	0.05799	FNIP2
PMC7281579 F1	PFOCR	0.05799	PTEN
PMC4951507 F3	PFOCR	0.05799	ATM
PMC2833108 F6	PFOCR	0.05799	NCAM2
PMC4972490 F1	PFOCR	0.05799	ATM
PMC2846630 F1	PFOCR	0.05799	PTEN
PMC7016612 F2	PFOCR	0.05799	ATM
PMC4981705 F1	PFOCR	0.05799	PTEN
PMC2860693 F8	PFOCR	0.05799	ATM
PMC7640403 F4	PFOCR	0.05799	FNIP2
PMC2883790 F2	PFOCR	0.05799	PTEN
PMC7433558 F4	PFOCR	0.05799	PTEN
PMC2921989 F1	PFOCR	0.05799	PTEN
[truncated: 253 more rows]
